# Supplementary material for: Genomic snapshot of Klebsiella spp. isolates from clinically ill animals reveal diverse lineages with limited relatedness to human isolates
Source: BMC Vet Res. 2025 Jul 11;21:458. doi: 10.1186/s12917-025-04686-z (PMC12247286; doi:10.1186/s12917-025-04686-z)
Supplement: Supplementary file 1 — Supplementary Material 1: Supplemental File 1:Animal Hosts and Collection Sites. [file 12917_2025_4686_MOESM1_ESM.xlsx]

## Sheet: SuppFile7
	Supplemental File 7: NCBI Accessions
#Organism group	Strain	BioProject	BioSample	Run	Isolate	Assembly	SNP cluster	Min-same	Min-diff	K-mer group	Scientific name
Klebsiella pneumoniae	OTH-19-VL-LA-KS-0008	PRJNA325243	SAMN26101418	SRR18175726	PDT001256208.1	GCA_022429445.1	PDS000108799.1	0	N/A	PDG000000012.1391	Klebsiella pneumoniae
Klebsiella pneumoniae	OTH-19-VL-LA-KS-0012	PRJNA325243	SAMN26101419	SRR18175725	PDT001256207.1	GCA_022429725.1				PDG000000012.1391	Klebsiella pneumoniae
Klebsiella pneumoniae	OTH-19-VL-LA-KS-0019	PRJNA325243	SAMN26101420	SRR18175536	PDT001256020.1	GCA_022430085.1				PDG000000012.1391	Klebsiella pneumoniae
Klebsiella pneumoniae	OTH-19-VL-LA-ND-0005	PRJNA325243	SAMN26101421	SRR18175692	PDT001256174.1	GCA_022429425.1				PDG000000012.1391	Klebsiella pneumoniae
Klebsiella pneumoniae	OTH-19-VL-LA-ND-0014	PRJNA325243	SAMN26101422	SRR18175681	PDT001256163.1	GCA_022429825.1				PDG000000012.1391	Klebsiella pneumoniae
Klebsiella pneumoniae	OTH-19-VL-LA-PA-Ryan-0002	PRJNA325243	SAMN26101423	SRR18175642	PDT001256124.2	GCA_022503725.1				PDG000000012.1391	Klebsiella quasipneumoniae
Klebsiella pneumoniae	OTH-19-VL-LA-PA-Ryan-0003	PRJNA325243	SAMN26101424	SRR18175631	PDT001256113.1	GCA_022429465.1				PDG000000012.1391	Klebsiella pneumoniae
Klebsiella pneumoniae	OTH-19-VL-LA-PA-Ryan-0006	PRJNA325243	SAMN26101425	SRR18175620	PDT001256102.1	GCA_022430385.1	PDS000105720.1	27	N/A	PDG000000012.1391	Klebsiella pneumoniae
Klebsiella pneumoniae	OTH-19-VL-LA-PA-Ryan-0015	PRJNA325243	SAMN26101426	SRR18175581	PDT001256063.1	GCA_022430005.1				PDG000000012.1391	Klebsiella pneumoniae
Klebsiella pneumoniae	OTH-19-VL-LA-PA-Ryan-0016	PRJNA325243	SAMN26101427	SRR18175570	PDT001256053.1	GCA_022429985.1				PDG000000012.1391	Klebsiella pneumoniae
Klebsiella pneumoniae	OTH-19-VL-LA-PA-Ryan-0017	PRJNA325243	SAMN26101428	SRR18175724	PDT001256206.2	GCA_022505225.1				PDG000000012.1391	Klebsiella variicola
Klebsiella pneumoniae	OTH-19-VL-LA-PA-Ryan-0018	PRJNA325243	SAMN26101429	SRR18175713	PDT001256195.2	GCA_022503685.1				PDG000000012.1391	Klebsiella variicola
Klebsiella pneumoniae	OTH-19-VL-LA-TX-0001	PRJNA325243	SAMN26101430	SRR18175702	PDT001256184.2	GCA_022503225.1				PDG000000012.1391	Klebsiella quasipneumoniae
Klebsiella pneumoniae	OTH-19-VL-LA-TX-0004	PRJNA325243	SAMN26101431	SRR18175663	PDT001256145.1	GCA_022429845.1	PDS000108580.1	0	N/A	PDG000000012.1391	Klebsiella pneumoniae
Klebsiella pneumoniae	OTH-19-VL-LA-TX-0007	PRJNA325243	SAMN26101432	SRR18175652	PDT001256134.2	GCA_022503765.1	PDS000106019.2	2	N/A	PDG000000012.1391	Klebsiella quasipneumoniae
Klebsiella pneumoniae	OTH-19-VL-LA-TX-0010	PRJNA325243	SAMN26101433	SRR18175613	PDT001256095.2	GCA_022503825.1	PDS000106019.2	2	N/A	PDG000000012.1391	Klebsiella quasipneumoniae
Klebsiella pneumoniae	OTH-19-VL-LA-TX-0013	PRJNA325243	SAMN26101434	SRR18175602	PDT001256084.1	GCA_022430265.1				PDG000000012.1391	Klebsiella pneumoniae
Klebsiella pneumoniae	OTH-19-VL-LA-TX-0016	PRJNA325243	SAMN26101435	SRR18175591	PDT001256073.1	GCA_022429965.1	PDS000041740.46	50	24	PDG000000012.1391	Klebsiella pneumoniae
Klebsiella pneumoniae	OTH-19-VL-NY-FL-0001	PRJNA325243	SAMN26101436	SRR18175553	PDT001256036.1	GCA_022430465.1				PDG000000012.1391	Klebsiella pneumoniae
Klebsiella pneumoniae	OTH-19-VL-NY-FL-0015	PRJNA325243	SAMN26101437	SRR18175542	PDT001256025.1	GCA_022430045.1				PDG000000012.1391	Klebsiella pneumoniae
Klebsiella pneumoniae	OTH-19-VL-NY-FL-0020	PRJNA325243	SAMN26101438	SRR18175535	PDT001256019.1	GCA_022430125.1				PDG000000012.1391	Klebsiella pneumoniae
Klebsiella pneumoniae	OTH-19-VL-NY-FL-0023	PRJNA325243	SAMN26101439	SRR18175534	PDT001256018.2	GCA_022504045.1				PDG000000012.1391	Klebsiella quasipneumoniae
Klebsiella pneumoniae	OTH-19-VL-NY-GA-0006	PRJNA325243	SAMN26101440	SRR18175533	PDT001256017.1	GCA_022430145.1				PDG000000012.1391	Klebsiella pneumoniae
Klebsiella pneumoniae	OTH-19-VL-NY-GA-0008	PRJNA325243	SAMN26101441	SRR18175532	PDT001256016.2	GCA_022504065.1				PDG000000012.1391	Klebsiella quasipneumoniae
Klebsiella pneumoniae	OTH-19-VL-NY-GA-0013	PRJNA325243	SAMN26101442	SRR18175698	PDT001256180.2	GCA_022503245.1				PDG000000012.1391	Klebsiella quasipneumoniae
Klebsiella pneumoniae	OTH-19-VL-NY-GA-0014	PRJNA325243	SAMN26101443	SRR18175697	PDT001256179.2	GCA_022503265.1				PDG000000012.1391	Klebsiella quasipneumoniae
Klebsiella pneumoniae	OTH-19-VL-NY-GA-0020	PRJNA325243	SAMN26101444	SRR18175696	PDT001256178.1	GCA_022429685.1				PDG000000012.1391	Klebsiella pneumoniae
Klebsiella pneumoniae	OTH-19-VL-NY-MS-0003	PRJNA325243	SAMN26101445	SRR18175695	PDT001256177.2	GCA_022504505.1				PDG000000012.1391	Klebsiella quasipneumoniae
Klebsiella pneumoniae	OTH-19-VL-NY-MS-0009	PRJNA325243	SAMN26101446	SRR18175694	PDT001256176.1	GCA_022431225.1				PDG000000012.1391	Klebsiella pneumoniae
Klebsiella pneumoniae	OTH-19-VL-NY-NJ-0028	PRJNA325243	SAMN26101448	SRR18175691	PDT001256173.1	GCA_022430205.1	PDS000105711.1	23	N/A	PDG000000012.1391	Klebsiella pneumoniae
Klebsiella pneumoniae	OTH-19-VL-NY-NJ-0031	PRJNA325243	SAMN27670554	SRR18832586	PDT001291223.1	GCA_023070095.1				PDG000000012.1391	Klebsiella pneumoniae
Klebsiella pneumoniae	OTH-19-VL-OH-GA-0004	PRJNA325243	SAMN26101449	SRR18175690	PDT001256172.1	GCA_023467355.1	PDS000105720.1	24	N/A	PDG000000012.1391	Klebsiella pneumoniae
Klebsiella pneumoniae	OTH-19-VL-OH-GA-0008	PRJNA325243	SAMN26101450	SRR18175689	PDT001256171.1	GCA_022429145.1				PDG000000012.1391	Klebsiella aerogenes
Klebsiella pneumoniae	OTH-19-VL-OH-GA-0013	PRJNA325243	SAMN26101451	SRR18175688	PDT001256170.1	GCA_022429405.1				PDG000000012.1391	Klebsiella pneumoniae
Klebsiella pneumoniae	OTH-19-VL-OH-GA-0014	PRJNA325243	SAMN26101452	SRR18175687	PDT001256169.1	GCA_022429765.1				PDG000000012.1391	Klebsiella pneumoniae
Klebsiella pneumoniae	OTH-19-VL-OH-GA-0017	PRJNA325243	SAMN26101453	SRR18175686	PDT001256168.1	GCA_022429205.1				PDG000000012.1391	Klebsiella variicola
Klebsiella pneumoniae	OTH-19-VL-OH-GA-0027	PRJNA325243	SAMN26101454	SRR18175685	PDT001256167.2	GCA_022503705.1				PDG000000012.1391	Klebsiella quasipneumoniae
Klebsiella pneumoniae	OTH-19-VL-OH-GA-0029	PRJNA325243	SAMN26101455	SRR18175684	PDT001256166.1	GCA_022430405.1				PDG000000012.1391	Klebsiella pneumoniae
Klebsiella pneumoniae	OTH-19-VL-OH-IN-0081	PRJNA325243	SAMN26101456	SRR18175683	PDT001256165.1	GCA_022430845.1				PDG000000012.1391	Klebsiella pneumoniae
Klebsiella pneumoniae	OTH-19-VL-OH-IN-0082	PRJNA325243	SAMN26101457	SRR18175682	PDT001256164.1	GCA_022431165.1	PDS000105720.1	16	N/A	PDG000000012.1391	Klebsiella pneumoniae
Klebsiella pneumoniae	OTH-19-VL-OH-OSU-0021	PRJNA325243	SAMN26101458	SRR18175680	PDT001256162.1	GCA_022429785.1				PDG000000012.1391	Klebsiella pneumoniae
Klebsiella pneumoniae	OTH-19-VL-OH-PA-Ag-0001	PRJNA325243	SAMN26101459	SRR18175679	PDT001256161.1	GCA_022430425.1				PDG000000012.1391	Klebsiella pneumoniae
Klebsiella pneumoniae	OTH-19-VL-OH-PA-Ag-0003	PRJNA325243	SAMN26101460	SRR18175678	PDT001256160.2	GCA_022504585.1				PDG000000012.1391	Klebsiella quasipneumoniae
Klebsiella pneumoniae	OTH-19-VL-OH-PA-Ag-0006	PRJNA325243	SAMN26101461	SRR18175677	PDT001256159.1	GCA_022432065.1				PDG000000012.1391	Klebsiella pneumoniae
Klebsiella pneumoniae	OTH-19-VL-OH-PA-Ag-0010	PRJNA325243	SAMN26101462	SRR18175676	PDT001256158.1	GCA_022431025.1				PDG000000012.1391	Klebsiella pneumoniae
Klebsiella pneumoniae	OTH-19-VL-OH-PA-Ag-0012	PRJNA325243	SAMN26101463	SRR18175675	PDT001256157.1	GCA_022431245.1				PDG000000012.1391	Klebsiella pneumoniae
Klebsiella pneumoniae	OTH-19-VL-OH-WA-0020	PRJNA325243	SAMN26101464	SRR18175674	PDT001256156.1	GCA_022430485.1				PDG000000012.1391	Klebsiella pneumoniae
Klebsiella pneumoniae	OTH-19-VL-OH-WA-0030	PRJNA325243	SAMN26101465	SRR18175673	PDT001256155.1	GCA_022429805.1				PDG000000012.1391	Klebsiella pneumoniae
Klebsiella pneumoniae	OTH-19-VL-OH-WA-0058	PRJNA325243	SAMN26101466	SRR18175672	PDT001256154.1	GCA_022430225.1				PDG000000012.1391	Klebsiella pneumoniae
Klebsiella pneumoniae	OTH-19-VL-SD-MI-0022	PRJNA325243	SAMN26101467	SRR18175671	PDT001256153.1	GCA_022432185.1				PDG000000012.1391	Klebsiella pneumoniae
Klebsiella pneumoniae	OTH-19-VL-SD-MN-0001	PRJNA325243	SAMN26101468	SRR18175641	PDT001256123.1	GCA_023467365.1				PDG000000012.1391	Klebsiella pneumoniae
Klebsiella pneumoniae	OTH-19-VL-SD-NC-0003	PRJNA325243	SAMN26101469	SRR18175640	PDT001256122.2	GCA_022503805.1				PDG000000012.1391	Klebsiella variicola
Klebsiella pneumoniae	OTH-19-VL-SD-NC-0008	PRJNA325243	SAMN26101470	SRR18175639	PDT001256121.1	GCA_022432245.1				PDG000000012.1391	Klebsiella pneumoniae
Klebsiella pneumoniae	OTH-19-VL-SD-NC-0022	PRJNA325243	SAMN26101471	SRR18175638	PDT001256120.1	GCA_022429885.1	PDS000105720.1	18	N/A	PDG000000012.1391	Klebsiella pneumoniae
Klebsiella pneumoniae	OTH-19-VL-SD-NC-0023	PRJNA325243	SAMN26101472	SRR18175637	PDT001256119.1	GCA_022429125.1				PDG000000012.1391	Klebsiella aerogenes
Klebsiella pneumoniae	OTH-19-VL-SD-NC-0028	PRJNA325243	SAMN26101473	SRR18175636	PDT001256118.2	GCA_022503885.1	PDS000106018.1	0	N/A	PDG000000012.1391	Klebsiella quasipneumoniae
Klebsiella pneumoniae	OTH-19-VL-SD-NC-0029	PRJNA325243	SAMN26101474	SRR18175635	PDT001256117.2	GCA_022505725.1	PDS000106018.1	0	N/A	PDG000000012.1391	Klebsiella quasipneumoniae
Klebsiella pneumoniae	OTH-19-VL-SD-NC-0032	PRJNA325243	SAMN27670555	SRR18832585	PDT001291222.1	GCA_023070115.1				PDG000000012.1391	Klebsiella aerogenes
Klebsiella oxytoca	OTH-19-VL-SD-NC-0036	PRJNA325243	SAMN26101475	SRR18175634	PDT001256116.1	GCA_022429185.1				PDG000000030.545	Klebsiella oxytoca
Klebsiella pneumoniae	OTH-19-VL-SD-NC-0041	PRJNA325243	SAMN26101476	SRR18175633	PDT001256115.1	GCA_022432155.1	PDS000041740.46	58	29	PDG000000012.1391	Klebsiella pneumoniae
Klebsiella pneumoniae	OTH-19-VL-SD-NC-0044	PRJNA325243	SAMN26101477	SRR18175632	PDT001256114.2	GCA_022503865.1				PDG000000012.1391	Klebsiella variicola
Klebsiella pneumoniae	OTH-19-VL-SD-NC-0046	PRJNA325243	SAMN26101478	SRR18175630	PDT001256112.1	GCA_022431365.1	PDS000124826.4	42	36	PDG000000012.1391	Klebsiella pneumoniae
Klebsiella pneumoniae	OTH-19-VL-SD-NC-0047	PRJNA325243	SAMN26101479	SRR18175629	PDT001256111.1	GCA_022431405.1	PDS000105718.1	5	N/A	PDG000000012.1391	Klebsiella pneumoniae
Klebsiella pneumoniae	OTH-19-VL-SD-NC-0050	PRJNA325243	SAMN27670556	SRR18832584	PDT001291221.1	GCA_023070135.1				PDG000000012.1391	Klebsiella pneumoniae
Klebsiella pneumoniae	OTH-19-VL-SD-NC-0051	PRJNA325243	SAMN26101480	SRR18175628	PDT001256110.1	GCA_022429485.1				PDG000000012.1391	Klebsiella pneumoniae
Klebsiella pneumoniae	OTH-19-VL-SD-NC-0056	PRJNA325243	SAMN26101481	SRR18175627	PDT001256109.1	GCA_022429345.1				PDG000000012.1391	Klebsiella aerogenes
Klebsiella pneumoniae	OTH-19-VL-SD-OK-0010	PRJNA325243	SAMN26101482	SRR18175626	PDT001256108.1	GCA_022431465.1				PDG000000012.1391	Klebsiella pneumoniae
Klebsiella pneumoniae	OTH-19-VL-SD-OK-0018	PRJNA325243	SAMN26101483	SRR18175625	PDT001256107.1	GCA_022431485.1				PDG000000012.1391	Klebsiella pneumoniae
Klebsiella pneumoniae	OTH-19-VL-SD-OK-0041	PRJNA325243	SAMN26101484	SRR18175624	PDT001256106.1	GCA_022431445.1	PDS000105717.1	12	N/A	PDG000000012.1391	Klebsiella pneumoniae
Klebsiella pneumoniae	OTH-19-VL-SD-OK-0048	PRJNA325243	SAMN26101485	SRR18175623	PDT001256105.1	GCA_022429905.1				PDG000000012.1391	Klebsiella pneumoniae
Klebsiella pneumoniae	OTH-19-VL-SD-OK-0049	PRJNA325243	SAMN26101486	SRR18175622	PDT001256104.1	GCA_022430885.1				PDG000000012.1391	Klebsiella pneumoniae
Klebsiella pneumoniae	OTH-19-VL-SD-OK-0053	PRJNA325243	SAMN26101487	SRR18175621	PDT001256103.1	GCA_022431505.1	PDS000105717.1	12	N/A	PDG000000012.1391	Klebsiella pneumoniae
Klebsiella pneumoniae	OTH-19-VL-WA-IL-0003	PRJNA325243	SAMN26101488	SRR18175619	PDT001256101.1	GCA_022431565.1				PDG000000012.1391	Klebsiella pneumoniae
Klebsiella oxytoca	OTH-19-VL-WA-IL-0014	PRJNA325243	SAMN26101489	SRR18175618	PDT001256100.1	GCA_022429165.1				PDG000000030.545	Klebsiella oxytoca
Klebsiella pneumoniae	OTH-19-VL-WA-IL-0027	PRJNA325243	SAMN26101490	SRR18175617	PDT001256099.1	GCA_022431545.1				PDG000000012.1391	Klebsiella pneumoniae
Klebsiella pneumoniae	OTH-19-VL-WA-IL-0031	PRJNA325243	SAMN26101491	SRR18175616	PDT001256098.1	GCA_022430565.1				PDG000000012.1391	Klebsiella pneumoniae
Klebsiella pneumoniae	OTH-19-VL-WA-IL-0045	PRJNA325243	SAMN26101492	SRR18175615	PDT001256097.1	GCA_022431525.1	PDS000108581.1	0	N/A	PDG000000012.1391	Klebsiella pneumoniae
Klebsiella pneumoniae	OTH-19-VL-WA-IL-0047	PRJNA325243	SAMN26101493	SRR18175586	PDT001256068.1	GCA_022429945.1	PDS000075480.2	N/A	N/A	PDG000000012.1391	Klebsiella pneumoniae
Klebsiella pneumoniae	OTH-19-VL-WA-IL-0049	PRJNA325243	SAMN26101494	SRR18175585	PDT001256067.1	GCA_022432705.1				PDG000000012.1391	Klebsiella pneumoniae
Klebsiella pneumoniae	OTH-19-VL-WA-IL-0052	PRJNA325243	SAMN26101495	SRR18175584	PDT001256066.1	GCA_022431705.1	PDS000105720.1	16	N/A	PDG000000012.1391	Klebsiella pneumoniae
Klebsiella oxytoca	OTH-19-VL-WA-KY-0003	PRJNA325243	SAMN26101496	SRR18175583	PDT001256065.1	GCA_022610165.1				PDG000000030.545	Klebsiella oxytoca
Klebsiella pneumoniae	OTH-19-VL-WA-KY-0015	PRJNA325243	SAMN26101497	SRR18175582	PDT001256064.1	GCA_022431745.1				PDG000000012.1391	Klebsiella pneumoniae
Klebsiella pneumoniae	OTH-19-VL-WA-KY-0028	PRJNA325243	SAMN26101498	SRR18175580	PDT001256062.1	GCA_022431725.1	PDS000108582.1	1	N/A	PDG000000012.1391	Klebsiella pneumoniae
Klebsiella pneumoniae	OTH-19-VL-WA-KY-0036	PRJNA325243	SAMN26101499	SRR18175579	PDT001256210.1	GCA_022432225.1				PDG000000012.1391	Klebsiella pneumoniae
Klebsiella pneumoniae	OTH-19-VL-WA-KY-0038	PRJNA325243	SAMN26101500	SRR18175578	PDT001256061.1	GCA_022432455.1				PDG000000012.1391	Klebsiella pneumoniae
Klebsiella pneumoniae	OTH-19-VL-WA-KY-0041	PRJNA325243	SAMN26101501	SRR18175577	PDT001256060.1	GCA_022430365.1				PDG000000012.1391	Klebsiella pneumoniae
Klebsiella pneumoniae	OTH-19-VL-WA-KY-0043	PRJNA325243	SAMN26101502	SRR18175576	PDT001256059.1	GCA_022431765.1				PDG000000012.1391	Klebsiella pneumoniae
Klebsiella pneumoniae	OTH-19-VL-WA-KY-0044	PRJNA325243	SAMN26101503	SRR18175575	PDT001256058.1	GCA_022430445.1				PDG000000012.1391	Klebsiella pneumoniae
Klebsiella pneumoniae	OTH-19-VL-WA-KY-0051	PRJNA325243	SAMN27960804	SRR18966744	PDT001296516.1	GCA_023184755.1	PDS000108799.1	0	N/A	PDG000000012.1391	Klebsiella pneumoniae
Klebsiella pneumoniae	OTH-19-VL-WA-KY-0057	PRJNA325243	SAMN26101504	SRR18175574	PDT001256057.1	GCA_022431785.1				PDG000000012.1391	Klebsiella pneumoniae
Klebsiella pneumoniae	OTH-19-VL-WA-MO-0003	PRJNA325243	SAMN26101505	SRR18175573	PDT001256056.2	GCA_022505765.1				PDG000000012.1391	Klebsiella pneumoniae
Klebsiella pneumoniae	OTH-19-VL-WA-MO-0006	PRJNA325243	SAMN26101506	SRR18175572	PDT001256055.2	GCA_022504025.1				PDG000000012.1391	Klebsiella variicola
Klebsiella pneumoniae	OTH-19-VL-WA-MO-0025	PRJNA325243	SAMN26101507	SRR18175571	PDT001256054.1	GCA_022430945.1				PDG000000012.1391	Klebsiella pneumoniae
Klebsiella pneumoniae	OTH-19-VL-WA-MO-0027	PRJNA325243	SAMN26101508	SRR18175569	PDT001256052.1	GCA_022431805.1				PDG000000012.1391	Klebsiella pneumoniae
Klebsiella pneumoniae	OTH-19-VL-WA-MO-0031	PRJNA325243	SAMN27670557	SRR18832583	PDT001291220.1	GCA_023070155.1	PDS000108585.1	0	N/A	PDG000000012.1391	Klebsiella pneumoniae
Klebsiella pneumoniae	OTH-19-VL-WA-MO-0035	PRJNA325243	SAMN26101509	SRR18175568	PDT001256051.1	GCA_022431145.1				PDG000000012.1391	Klebsiella pneumoniae
Klebsiella pneumoniae	OTH-19-VL-WA-NY-0007	PRJNA325243	SAMN26101510	SRR18175567	PDT001256050.1	GCA_022431825.1				PDG000000012.1391	Klebsiella pneumoniae
Klebsiella pneumoniae	OTH-19-VL-WA-NY-0020	PRJNA325243	SAMN26101511	SRR18175566	PDT001256049.2	GCA_022505285.1				PDG000000012.1391	Klebsiella variicola
Klebsiella pneumoniae	OTH-19-VL-WA-NY-0049	PRJNA325243	SAMN26101512	SRR18175565	PDT001256048.1	GCA_022430025.1	PDS000108586.1	1	N/A	PDG000000012.1391	Klebsiella pneumoniae
Klebsiella pneumoniae	OTH-19-VL-WA-NY-0056	PRJNA325243	SAMN26101513	SRR18175564	PDT001256047.1	GCA_022431865.1	PDS000108579.1	7	N/A	PDG000000012.1391	Klebsiella pneumoniae
Klebsiella pneumoniae	OTH-19-VL-WA-NY-0058	PRJNA325243	SAMN26101514	SRR18175563	PDT001256046.1	GCA_022433275.1				PDG000000012.1391	Klebsiella pneumoniae
Klebsiella pneumoniae	OTH-20-VL-LA-KS-0026	PRJNA325243	SAMN26101515	SRR18175562	PDT001256045.1	GCA_022431845.1				PDG000000012.1391	Klebsiella pneumoniae
Klebsiella pneumoniae	OTH-20-VL-LA-KY-0001	PRJNA325243	SAMN26101516	SRR18175561	PDT001256044.1	GCA_022431885.1				PDG000000012.1391	Klebsiella pneumoniae
Klebsiella pneumoniae	OTH-20-VL-LA-KY-0010	PRJNA325243	SAMN26101517	SRR18175560	PDT001256043.1	GCA_022429505.1				PDG000000012.1391	Klebsiella pneumoniae
Klebsiella pneumoniae	OTH-20-VL-LA-KY-0023	PRJNA325243	SAMN26101518	SRR18175723	PDT001256205.2	GCA_022502365.1				PDG000000012.1391	Klebsiella quasipneumoniae
Klebsiella pneumoniae	OTH-20-VL-LA-KY-0025	PRJNA325243	SAMN26101519	SRR18175722	PDT001256204.1	GCA_022430665.1				PDG000000012.1391	Klebsiella pneumoniae
Klebsiella pneumoniae	OTH-20-VL-LA-KY-0045	PRJNA325243	SAMN26101520	SRR18175721	PDT001256203.1	GCA_022431205.1				PDG000000012.1391	Klebsiella pneumoniae
Klebsiella pneumoniae	OTH-20-VL-LA-ND-0005	PRJNA325243	SAMN26101521	SRR18175720	PDT001256202.1	GCA_022430345.1	PDS000105716.1	0	N/A	PDG000000012.1391	Klebsiella pneumoniae
Klebsiella pneumoniae	OTH-20-VL-LA-ND-0010	PRJNA325243	SAMN26101522	SRR18175719	PDT001256201.1	GCA_022430725.1	PDS000105716.1	0	N/A	PDG000000012.1391	Klebsiella pneumoniae
Klebsiella pneumoniae	OTH-20-VL-LA-ND-0019	PRJNA325243	SAMN26101523	SRR18175718	PDT001256200.1	GCA_022430765.1				PDG000000012.1391	Klebsiella pneumoniae
Klebsiella pneumoniae	OTH-20-VL-LA-PA-RYAN-0001	PRJNA325243	SAMN26101524	SRR18175717	PDT001256199.1	GCA_022432205.1				PDG000000012.1391	Klebsiella pneumoniae
Klebsiella pneumoniae	OTH-20-VL-LA-PA-RYAN-0003	PRJNA325243	SAMN26101525	SRR18175716	PDT001256198.1	GCA_022430785.1				PDG000000012.1391	Klebsiella pneumoniae
Klebsiella pneumoniae	OTH-20-VL-LA-PA-RYAN-0009	PRJNA325243	SAMN26101526	SRR18175715	PDT001256197.1	GCA_022429665.1				PDG000000012.1391	Klebsiella pneumoniae
Klebsiella pneumoniae	OTH-20-VL-LA-PA-RYAN-0023	PRJNA325243	SAMN26101527	SRR18175714	PDT001256196.1	GCA_022430745.1				PDG000000012.1391	Klebsiella pneumoniae
Klebsiella pneumoniae	OTH-20-VL-LA-PA-RYAN-0033	PRJNA325243	SAMN26101528	SRR18175712	PDT001256194.1	GCA_022430975.1				PDG000000012.1391	Klebsiella pneumoniae
Klebsiella pneumoniae	OTH-20-VL-LA-PA-RYAN-0044	PRJNA325243	SAMN26101529	SRR18175711	PDT001256193.1	GCA_022429385.1				PDG000000012.1391	Klebsiella variicola
Klebsiella pneumoniae	OTH-20-VL-LA-TX-0002	PRJNA325243	SAMN26101530	SRR18175710	PDT001256192.1	GCA_022430185.1				PDG000000012.1391	Klebsiella pneumoniae
Klebsiella pneumoniae	OTH-20-VL-LA-TX-0003	PRJNA325243	SAMN26101531	SRR18175709	PDT001256191.1	GCA_022429365.1				PDG000000012.1391	Klebsiella aerogenes
Klebsiella pneumoniae	OTH-20-VL-LA-TX-0007	PRJNA325243	SAMN26101532	SRR18175708	PDT001256190.1	GCA_022430165.1				PDG000000012.1391	Klebsiella pneumoniae
Klebsiella pneumoniae	OTH-20-VL-NY-FL-0005	PRJNA325243	SAMN26101533	SRR18175707	PDT001256189.1	GCA_022430965.1				PDG000000012.1391	Klebsiella pneumoniae
Klebsiella pneumoniae	OTH-20-VL-NY-FL-0031	PRJNA325243	SAMN26101534	SRR18175706	PDT001256188.2	GCA_022503625.1				PDG000000012.1391	Klebsiella quasipneumoniae
Klebsiella pneumoniae	OTH-20-VL-NY-FL-0037	PRJNA325243	SAMN26101535	SRR18175705	PDT001256187.2	GCA_022503165.1				PDG000000012.1391	Klebsiella quasipneumoniae
Klebsiella pneumoniae	OTH-20-VL-NY-FL-0049	PRJNA325243	SAMN26101536	SRR18175704	PDT001256186.1	GCA_022431185.1				PDG000000012.1391	Klebsiella pneumoniae
Klebsiella pneumoniae	OTH-20-VL-NY-GA-0007	PRJNA325243	SAMN26101537	SRR18175703	PDT001256185.1	GCA_022429745.1				PDG000000012.1391	Klebsiella pneumoniae
Klebsiella pneumoniae	OTH-20-VL-NY-GA-0008	PRJNA325243	SAMN26101538	SRR18175701	PDT001256183.2	GCA_022503645.1				PDG000000012.1391	Klebsiella variicola
Klebsiella pneumoniae	OTH-20-VL-NY-MS-0031	PRJNA325243	SAMN26101539	SRR18175700	PDT001256182.2	GCA_022503665.1				PDG000000012.1391	Klebsiella quasipneumoniae
Klebsiella pneumoniae	OTH-20-VL-NY-MS-0039	PRJNA325243	SAMN26101540	SRR18175699	PDT001256181.1	GCA_022430605.1				PDG000000012.1391	Klebsiella pneumoniae
Klebsiella pneumoniae	OTH-20-VL-NY-NCR-0009	PRJNA325243	SAMN26101541	SRR18175670	PDT001256152.2	GCA_022503285.1				PDG000000012.1391	Klebsiella quasipneumoniae
Klebsiella pneumoniae	OTH-20-VL-NY-NCR-0024	PRJNA325243	SAMN26101542	SRR18175669	PDT001256151.1	GCA_022431265.1				PDG000000012.1391	Klebsiella pneumoniae
Klebsiella pneumoniae	OTH-20-VL-NY-NCR-0031	PRJNA325243	SAMN26101543	SRR18175668	PDT001256150.2	GCA_022504545.1				PDG000000012.1391	Klebsiella quasipneumoniae
Klebsiella pneumoniae	OTH-20-VL-NY-NCR-0032	PRJNA325243	SAMN26101544	SRR18175667	PDT001256149.1	GCA_022432025.1				PDG000000012.1391	Klebsiella pneumoniae
Klebsiella pneumoniae	OTH-20-VL-OH-GA-0004	PRJNA325243	SAMN26101545	SRR18175666	PDT001256148.1	GCA_022430865.1				PDG000000012.1391	Klebsiella pneumoniae
Klebsiella pneumoniae	OTH-20-VL-OH-GA-0009	PRJNA325243	SAMN26101546	SRR18175665	PDT001256147.1	GCA_022430705.1				PDG000000012.1391	Klebsiella pneumoniae
Klebsiella pneumoniae	OTH-20-VL-OH-GA-0012	PRJNA325243	SAMN26101547	SRR18175664	PDT001256146.2	GCA_022503745.1				PDG000000012.1391	Klebsiella quasipneumoniae
Klebsiella pneumoniae	OTH-20-VL-OH-GA-0026	PRJNA325243	SAMN26101548	SRR18175662	PDT001256144.1	GCA_022431305.1				PDG000000012.1391	Klebsiella pneumoniae
Klebsiella pneumoniae	OTH-20-VL-OH-GA-0028	PRJNA325243	SAMN26101549	SRR18175661	PDT001256143.1	GCA_022431325.1				PDG000000012.1391	Klebsiella pneumoniae
Klebsiella pneumoniae	OTH-20-VL-OH-GA-0029	PRJNA325243	SAMN26101550	SRR18175660	PDT001256142.1	GCA_022431285.1				PDG000000012.1391	Klebsiella pneumoniae
Klebsiella pneumoniae	OTH-20-VL-OH-GA-0031	PRJNA325243	SAMN26101551	SRR18175659	PDT001256141.2	GCA_022503785.1				PDG000000012.1391	Klebsiella quasipneumoniae
Klebsiella pneumoniae	OTH-20-VL-OH-GA-0035	PRJNA325243	SAMN26101552	SRR18175658	PDT001256140.1	*				PDG000000012.1391	Klebsiella pneumoniae
Klebsiella pneumoniae	OTH-20-VL-OH-GA-0038	PRJNA325243	SAMN26101553	SRR18175657	PDT001256139.1	GCA_022431345.1				PDG000000012.1391	Klebsiella pneumoniae
Klebsiella pneumoniae	OTH-20-VL-OH-IN-0013	PRJNA325243	SAMN26101554	SRR18175656	PDT001256138.2	GCA_022503305.1				PDG000000012.1391	Klebsiella quasipneumoniae
Klebsiella pneumoniae	OTH-20-VL-OH-IN-0017	PRJNA325243	SAMN26101555	SRR18175655	PDT001256137.1	GCA_022431045.1				PDG000000012.1391	Klebsiella pneumoniae
Klebsiella pneumoniae	OTH-20-VL-OH-IN-0038	PRJNA325243	SAMN26101557	SRR18175653	PDT001256135.1	GCA_022429865.1				PDG000000012.1391	Klebsiella pneumoniae
Klebsiella pneumoniae	OTH-20-VL-OH-IN-0041	PRJNA325243	SAMN26101558	SRR18175651	PDT001256133.1	GCA_022431085.1	PDS000105715.1	0	N/A	PDG000000012.1391	Klebsiella pneumoniae
Klebsiella pneumoniae	OTH-20-VL-OH-IN-0046	PRJNA325243	SAMN26101559	SRR18175650	PDT001256132.1	GCA_022430585.1				PDG000000012.1391	Klebsiella pneumoniae
Klebsiella pneumoniae	OTH-20-VL-OH-OSU-0006	PRJNA325243	SAMN26101560	SRR18175649	PDT001256131.1	GCA_022431385.1	PDS000085075.2	2	N/A	PDG000000012.1391	Klebsiella pneumoniae
Klebsiella pneumoniae	OTH-20-VL-OH-OSU-0026	PRJNA325243	SAMN26101561	SRR18175648	PDT001256130.2	GCA_022503325.1				PDG000000012.1391	Klebsiella quasipneumoniae
Klebsiella pneumoniae	OTH-20-VL-OH-OSU-0033	PRJNA325243	SAMN26101562	SRR18175647	PDT001256129.1	GCA_022431425.1	PDS000085074.2	9	N/A	PDG000000012.1391	Klebsiella pneumoniae
Klebsiella pneumoniae	OTH-20-VL-OH-OSU-0035	PRJNA325243	SAMN26101563	SRR18175646	PDT001256128.1	GCA_022430825.1				PDG000000012.1391	Klebsiella pneumoniae
Klebsiella pneumoniae	OTH-20-VL-OH-OSU-0041	PRJNA325243	SAMN26101564	SRR18175645	PDT001256127.1	GCA_022431105.1	PDS000105715.1	0	N/A	PDG000000012.1391	Klebsiella pneumoniae
Klebsiella pneumoniae	OTH-20-VL-OH-PA-Ag-0001	PRJNA325243	SAMN26101565	SRR18175644	PDT001256126.1	GCA_022432405.1				PDG000000012.1391	Klebsiella pneumoniae
Klebsiella pneumoniae	OTH-20-VL-OH-WA-0028	PRJNA325243	SAMN26101567	SRR18175614	PDT001256096.1	GCA_022431645.1				PDG000000012.1391	Klebsiella pneumoniae
Klebsiella pneumoniae	OTH-20-VL-SD-IA-0002	PRJNA325243	SAMN26101568	SRR18175612	PDT001256094.2	GCA_022503845.1				PDG000000012.1391	Klebsiella quasipneumoniae
Klebsiella pneumoniae	OTH-20-VL-SD-IA-0005	PRJNA325243	SAMN26101569	SRR18175611	PDT001256093.2	GCA_022505245.1				PDG000000012.1391	Klebsiella quasipneumoniae
Klebsiella pneumoniae	OTH-20-VL-SD-IA-0018	PRJNA325243	SAMN27670558	SRR18832582	PDT001291219.1	GCA_023070175.1	PDS000106019.2	2	N/A	PDG000000012.1391	Klebsiella quasipneumoniae
Klebsiella pneumoniae	OTH-20-VL-SD-IA-0029	PRJNA325243	SAMN26101570	SRR18175610	PDT001256092.1	GCA_022431605.1				PDG000000012.1391	Klebsiella pneumoniae
Klebsiella pneumoniae	OTH-20-VL-SD-MI-0033	PRJNA325243	SAMN27670559	SRR18832581	PDT001291218.1	GCA_023070215.1	PDS000108580.1	0	N/A	PDG000000012.1391	Klebsiella pneumoniae
Klebsiella pneumoniae	OTH-20-VL-SD-MI-0044	PRJNA325243	SAMN26101571	SRR18175609	PDT001256091.2	GCA_022503905.1				PDG000000012.1391	Klebsiella quasipneumoniae
Klebsiella pneumoniae	OTH-20-VL-SD-MN-0009	PRJNA325243	SAMN26101572	SRR18175608	PDT001256090.1	GCA_022429525.1				PDG000000012.1391	Klebsiella pneumoniae
Klebsiella oxytoca	OTH-20-VL-SD-MN-0010	PRJNA325243	SAMN26101573	SRR18175607	PDT001256089.1	GCA_022429225.1				PDG000000030.545	Klebsiella oxytoca
Klebsiella pneumoniae	OTH-20-VL-SD-MN-0011	PRJNA325243	SAMN26101574	SRR18175606	PDT001256088.1	GCA_022431585.1				PDG000000012.1391	Klebsiella pneumoniae
Klebsiella pneumoniae	OTH-20-VL-SD-MN-0012	PRJNA325243	SAMN26101575	SRR18175605	PDT001256087.1	GCA_022431625.1				PDG000000012.1391	Klebsiella pneumoniae
Klebsiella pneumoniae	OTH-20-VL-SD-MN-0013	PRJNA325243	SAMN26101576	SRR18175604	PDT001256086.1	GCA_022431665.1				PDG000000012.1391	Klebsiella pneumoniae
Klebsiella pneumoniae	OTH-20-VL-SD-NC-0001	PRJNA325243	SAMN26101577	SRR18175603	PDT001256085.1	GCA_022429925.1				PDG000000012.1391	Klebsiella pneumoniae
Klebsiella pneumoniae	OTH-20-VL-SD-NC-0002	PRJNA325243	SAMN26101578	SRR18175601	PDT001256083.2	GCA_022503925.1				PDG000000012.1391	Klebsiella variicola
Klebsiella pneumoniae	OTH-20-VL-SD-NC-0014	PRJNA325243	SAMN26101579	SRR18175600	PDT001256082.2	GCA_022503345.1				PDG000000012.1391	Klebsiella quasipneumoniae
Klebsiella pneumoniae	OTH-20-VL-SD-NC-0020	PRJNA325243	SAMN26101580	SRR18175599	PDT001256081.1	GCA_022431065.1				PDG000000012.1391	Klebsiella pneumoniae
Klebsiella pneumoniae	OTH-20-VL-SD-NC-0023	PRJNA325243	SAMN26101581	SRR18175598	PDT001256080.1	GCA_022430245.1	PDS000105718.1	5	N/A	PDG000000012.1391	Klebsiella pneumoniae
Klebsiella pneumoniae	OTH-20-VL-SD-NC-0024	PRJNA325243	SAMN26101582	SRR18175597	PDT001256079.1	GCA_022430905.1				PDG000000012.1391	Klebsiella pneumoniae
Klebsiella pneumoniae	OTH-20-VL-SD-NC-0032	PRJNA325243	SAMN26101583	SRR18175596	PDT001256078.1	GCA_022430305.1				PDG000000012.1391	Klebsiella pneumoniae
Klebsiella pneumoniae	OTH-20-VL-SD-NC-0034	PRJNA325243	SAMN26101584	SRR18175595	PDT001256077.1	GCA_022430925.1				PDG000000012.1391	Klebsiella pneumoniae
Klebsiella pneumoniae	OTH-20-VL-SD-NC-0036	PRJNA325243	SAMN26101585	SRR18175594	PDT001256076.1	GCA_022431685.1	PDS000108585.1	0	N/A	PDG000000012.1391	Klebsiella pneumoniae
Klebsiella pneumoniae	OTH-20-VL-SD-NC-0039	PRJNA325243	SAMN26101586	SRR18175593	PDT001256075.1	GCA_022430325.1				PDG000000012.1391	Klebsiella pneumoniae
Klebsiella pneumoniae	OTH-20-VL-SD-NC-0041	PRJNA325243	SAMN26101587	SRR18175592	PDT001256074.2	GCA_022503385.1				PDG000000012.1391	Klebsiella variicola
Klebsiella pneumoniae	OTH-20-VL-SD-NC-0042	PRJNA325243	SAMN26101588	SRR18175590	PDT001256072.2	GCA_022503985.1				PDG000000012.1391	Klebsiella variicola
Klebsiella pneumoniae	OTH-20-VL-SD-NC-0044	PRJNA325243	SAMN26101589	SRR18175589	PDT001256071.2	GCA_022503945.1				PDG000000012.1391	Klebsiella variicola
Klebsiella pneumoniae	OTH-20-VL-SD-NC-0046	PRJNA325243	SAMN26101590	SRR18175588	PDT001256070.2	GCA_022503965.1				PDG000000012.1391	Klebsiella variicola
Klebsiella pneumoniae	OTH-20-VL-SD-NC-0049	PRJNA325243	SAMN26101591	SRR18175587	PDT001256069.2	GCA_022503365.1				PDG000000012.1391	Klebsiella quasipneumoniae
Klebsiella pneumoniae	OTH-20-VL-SD-OK-0004	PRJNA325243	SAMN26101592	SRR18175559	PDT001256042.1	GCA_022431005.1				PDG000000012.1391	Klebsiella pneumoniae
Klebsiella pneumoniae	OTH-20-VL-SD-OK-0025	PRJNA325243	SAMN26101593	SRR18175558	PDT001256041.2	GCA_022504005.1				PDG000000012.1391	Klebsiella quasipneumoniae
Klebsiella pneumoniae	OTH-20-VL-SD-OK-0045	PRJNA325243	SAMN26101594	SRR18175557	PDT001256040.1	GCA_022431905.1	PDS000041740.46	0	33	PDG000000012.1391	Klebsiella pneumoniae
Klebsiella pneumoniae	OTH-20-VL-SD-OK-0046	PRJNA325243	SAMN26101595	SRR18175556	PDT001256039.1	GCA_022431925.1	PDS000041740.46	0	33	PDG000000012.1391	Klebsiella pneumoniae
Klebsiella pneumoniae	OTH-20-VL-SD-OK-0047	PRJNA325243	SAMN26101596	SRR18175555	PDT001256038.1	GCA_022429545.1				PDG000000012.1391	Klebsiella pneumoniae
Klebsiella pneumoniae	OTH-20-VL-SD-OK-0048	PRJNA325243	SAMN27670560	SRR18832580	PDT001291217.1	GCA_023070195.1	PDS000108582.1	1	N/A	PDG000000012.1391	Klebsiella pneumoniae
Klebsiella pneumoniae	OTH-20-VL-WA-IL-0003	PRJNA325243	SAMN26101597	SRR18175554	PDT001256037.1	GCA_022430685.1				PDG000000012.1391	Klebsiella pneumoniae
Klebsiella pneumoniae	OTH-20-VL-WA-IL-0042	PRJNA325243	SAMN26101598	SRR18175552	PDT001256035.1	GCA_022431965.1				PDG000000012.1391	Klebsiella pneumoniae
Klebsiella pneumoniae	OTH-20-VL-WA-KY-0006	PRJNA325243	SAMN26101599	SRR18175551	PDT001256034.1	GCA_022430625.1				PDG000000012.1391	Klebsiella pneumoniae
Klebsiella pneumoniae	OTH-20-VL-WA-KY-0015	PRJNA325243	SAMN26101600	SRR18175550	PDT001256033.1	GCA_022430285.1				PDG000000012.1391	Klebsiella pneumoniae
Klebsiella pneumoniae	OTH-20-VL-WA-KY-0020	PRJNA325243	SAMN26101601	SRR18175549	PDT001256032.1	GCA_022431945.1				PDG000000012.1391	Klebsiella pneumoniae
Klebsiella pneumoniae	OTH-20-VL-WA-KY-0030	PRJNA325243	SAMN27670561	SRR18832579	PDT001291216.1	GCA_023070235.1	PDS000108579.1	7	N/A	PDG000000012.1391	Klebsiella pneumoniae
Klebsiella pneumoniae	OTH-20-VL-WA-KY-0034	PRJNA325243	SAMN27670562	SRR18832578	PDT001291215.1	GCA_023070275.1	PDS000108586.1	1	N/A	PDG000000012.1391	Klebsiella pneumoniae
Klebsiella pneumoniae	OTH-20-VL-WA-MO-0023	PRJNA325243	SAMN26101602	SRR18175548	PDT001256031.1	GCA_022432105.1				PDG000000012.1391	Klebsiella pneumoniae
Klebsiella pneumoniae	OTH-20-VL-WA-MO-0025	PRJNA325243	SAMN26101603	SRR18175547	PDT001256030.1	GCA_022431985.1				PDG000000012.1391	Klebsiella pneumoniae
Klebsiella pneumoniae	OTH-20-VL-WA-MO-0027	PRJNA325243	SAMN26101604	SRR18175546	PDT001256029.1	GCA_022432045.1	PDS000105720.1	30	N/A	PDG000000012.1391	Klebsiella pneumoniae
Klebsiella pneumoniae	OTH-20-VL-WA-NY-0009	PRJNA325243	SAMN26101605	SRR18175545	PDT001256028.1	GCA_022430065.1				PDG000000012.1391	Klebsiella pneumoniae
Klebsiella pneumoniae	OTH-20-VL-WA-NY-0024	PRJNA325243	SAMN26101606	SRR18175544	PDT001256027.1	GCA_022432085.1				PDG000000012.1391	Klebsiella pneumoniae
Klebsiella pneumoniae	OTH-20-VL-WA-NY-0026	PRJNA325243	SAMN26101607	SRR18175543	PDT001256026.1	GCA_022432005.1	PDS000105711.1	18	N/A	PDG000000012.1391	Klebsiella pneumoniae
Klebsiella pneumoniae	OTH-20-VL-WA-NY-0031	PRJNA325243	SAMN26101608	SRR18175541	PDT001256024.1	GCA_022432125.1	PDS000105711.1	9	N/A	PDG000000012.1391	Klebsiella pneumoniae
Klebsiella pneumoniae	OTH-20-VL-WA-NY-0032	PRJNA325243	SAMN26101609	SRR18175540	PDT001256023.1	GCA_022430105.1	PDS000105711.1	9	N/A	PDG000000012.1391	Klebsiella pneumoniae
Klebsiella pneumoniae	OTH-20-VL-WA-NY-0035	PRJNA325243	SAMN27670563	SRR18832577	PDT001291214.1	GCA_023070255.1	PDS000108581.1	0	N/A	PDG000000012.1391	Klebsiella pneumoniae
Klebsiella pneumoniae	OTH-20-VL-WA-VA-0003	PRJNA325243	SAMN26101610	SRR18175539	PDT001256022.1	GCA_022431125.1				PDG000000012.1391	Klebsiella pneumoniae
Klebsiella pneumoniae	OTH-20-VL-WA-VA-0022	PRJNA325243	SAMN26101611	SRR18175538	PDT001256209.1	GCA_022432145.1				PDG000000012.1391	Klebsiella pneumoniae
Klebsiella pneumoniae	OTH-20-VL-WA-VA-0027	PRJNA325243	SAMN26101612	SRR18175537	PDT001256021.2	GCA_022504085.1				PDG000000012.1391	Klebsiella variicola
	* Missing in NCBI Pathogen Detection Browser
