# Supplementary material for: Genomic snapshot of Klebsiella spp. isolates from clinically ill animals reveal diverse lineages with limited relatedness to human isolates
Source: BMC Vet Res. 2025 Jul 11;21:458. doi: 10.1186/s12917-025-04686-z (PMC12247286; doi:10.1186/s12917-025-04686-z)
Supplement: Supplementary file 2 — Supplementary Material 2: Supplemental File 2: NCBI SNP Clusters. [file 12917_2025_4686_MOESM2_ESM.xlsx]

## Sheet: SuppFile4
Supplemental File 4. AMR Drug Class, genes, and alleles by Klebsiella spp. and animal hosts.
			K. aerogenes		K. grimontii	K. oxytoca				K. pneumoniae													K. quasipneumoniae			K. variicola
			Canine	Feline	Bovine	Canine	Equine	Feline	Other Mammal	Avian			Bovine	Canine	Equine	Feline		Other Mammal				Porcine	Canine	Equine	Feline	Canine	Other Mammal
Drug Class	Gene	Allele	Dog	Cat	Cow	Dog	Horse	Cat	Deer	Chicken	Pigeon	Turkey	Cow	Dog	Horse	Cat	Serval	Bear	Deer	Goat	Rat	Pig	Dog	Horse	Cat	Dog	Ferret	Grand Totals
AMINOGLYCOSIDE	aac(3)	aac(3)-IId												7 (3.4%)	4 (2.0%)													11 (5.4%)
		aac(3)-IIe					1 (0.5%)							16 (7.8%)	4 (2.0%)	3 (1.5%)						1 (0.5%)						25 (12.3%)
		aac(3)-IIg													2 (1.0%)													2 (1.0%)
		aac(3)-VIa												1 (0.5%)	2 (1.0%)							1 (0.5%)						4 (2.0%)
	aac(6')	aac(6')-Ib												1 (0.5%)	2 (1.0%)													3 (1.5%)
		aac(6')-Ib3													1 (0.5%)													1 (0.5%)
		aac(6')-IIc													2 (1.0%)													2 (1.0%)
	aadA	aadA1												1 (0.5%)	4 (2.0%)							1 (0.5%)						6 (2.9%)
		aadA16												7 (3.4%)	1 (0.5%)													8 (3.9%)
		aadA2											1 (0.5%)	5 (2.5%)	4 (2.0%)	2 (1.0%)			1 (0.5%)									13 (6.4%)
		aadA25												1 (0.5%)														1 (0.5%)
		aadA6												1 (0.5%)														1 (0.5%)
		aadA7																				1 (0.5%)						1 (0.5%)
	ant(2'')	ant(2'')-Ia												1 (0.5%)														1 (0.5%)
	aph(3')	aph(3')-Ia												8 (3.9%)	2 (1.0%)													10 (4.9%)
		aph(3'')-Ib					1 (0.5%)					1 (0.5%)	1 (0.5%)	24 (11.8%)	9 (4.4%)	3 (1.5%)			1 (0.5%)			1 (0.5%)	1 (0.5%)	1 (0.5%)				43 (21.1%)
	aph(6)	aph(6)-Id					1 (0.5%)					1 (0.5%)	1 (0.5%)	24 (11.8%)	9 (4.4%)	3 (1.5%)			1 (0.5%)			1 (0.5%)	1 (0.5%)	1 (0.5%)				43 (21.1%)
	rmtB1	rmtB1													1 (0.5%)													1 (0.5%)
AMINOGLYCOSIDE Total							1 (0.5%)					1 (0.5%)	1 (0.5%)	32 (15.7%)	14 (6.9%)	5 (2.5%)			1 (0.5%)			2 (1.0%)	1 (0.5%)	1 (0.5%)				59 (28.9%)
AMINOGLYCOSIDE/QUINOLONE	aac(6')-Ib-cr	aac(6')-Ib-cr5					1 (0.5%)							27 (13.2%)	4 (2.0%)	3 (1.5%)						1 (0.5%)	1 (0.5%)					37 (18.1%)
AMINOGLYCOSIDE/QUINOLONE Total							1 (0.5%)							27 (13.2%)	4 (2.0%)	3 (1.5%)						1 (0.5%)	1 (0.5%)					37 (18.1%)
BETA-LACTAM	ampC	ampC	4 (2.0%)	1 (0.5%)																								5 (2.5%)
	blaCMY	blaCMY-2												8 (3.9%)	1 (0.5%)								1 (0.5%)					10 (4.9%)
	blaCTX-M	blaCTX-M												2 (1.0%)														2 (1.0%)
		blaCTX-M-15					1 (0.5%)							20 (9.8%)	3 (1.5%)	3 (1.5%)												27 (13.2%)
		blaCTX-M-163																				1 (0.5%)						1 (0.5%)
		blaCTX-M-55													1 (0.5%)													1 (0.5%)
	blaDHA	blaDHA-1												3 (1.5%)	1 (0.5%)								1 (0.5%)					5 (2.5%)
	blaLAP	blaLAP-2												3 (1.5%)	3 (1.5%)				1 (0.5%)									7 (3.4%)
	blaLEN	blaLEN																								1 (0.5%)		1 (0.5%)
		blaLEN-11																								1 (0.5%)		1 (0.5%)
		blaLEN-13																								2 (1.0%)		2 (1.0%)
		blaLEN-16																								3 (1.5%)		3 (1.5%)
		blaLEN-17																								1 (0.5%)		1 (0.5%)
		blaLEN-2																								2 (1.0%)	1 (0.5%)	3 (1.5%)
		blaLEN-25																								1 (0.5%)		1 (0.5%)
		blaLEN-27																								1 (0.5%)		1 (0.5%)
		blaLEN-9																								1 (0.5%)		1 (0.5%)
	blaOKP	blaOKP-A																					1 (0.5%)					1 (0.5%)
		blaOKP-A-17																						1 (0.5%)				1 (0.5%)
		blaOKP-A-3																							1 (0.5%)			1 (0.5%)
		blaOKP-B																					15 (7.4%)	2 (1.0%)	5 (2.5%)			22 (10.8%)
		blaOKP-B-1																					1 (0.5%)					1 (0.5%)
		blaOKP-B-5																					1 (0.5%)					1 (0.5%)
		blaOKP-B-6																					1 (0.5%)					1 (0.5%)
		blaOKP-B-7																					1 (0.5%)					1 (0.5%)
		blaOKP-B-8																					1 (0.5%)					1 (0.5%)
	blaOXA	blaOXA												1 (0.5%)														1 (0.5%)
		blaOXA-1					1 (0.5%)							19 (9.3%)	3 (1.5%)	3 (1.5%)						1 (0.5%)	1 (0.5%)					28 (13.7%)
		blaOXA-9												1 (0.5%)	2 (1.0%)													3 (1.5%)
	blaOXY	blaOXY			1 (0.5%)																							1 (0.5%)
		blaOXY-2-1					1 (0.5%)																					1 (0.5%)
		blaOXY-2-2				1 (0.5%)		1 (0.5%)	1 (0.5%)																			3 (1.5%)
	blaSHV	blaSHV								1 (0.5%)				4 (2.0%)	2 (1.0%)	1 (0.5%)												8 (3.9%)
		blaSHV-1								1 (0.5%)	1 (0.5%)		1 (0.5%)	28 (13.7%)	1 (0.5%)	3 (1.5%)		1 (0.5%)		1 (0.5%)		1 (0.5%)				1 (0.5%)		39 (19.1%)
		blaSHV-100														1 (0.5%)												1 (0.5%)
		blaSHV-11										2 (1.0%)	1 (0.5%)	29 (14.2%)	12 (5.9%)				1 (0.5%)	1 (0.5%)	1 (0.5%)	1 (0.5%)						48 (23.5%)
		blaSHV-110												2 (1.0%)														2 (1.0%)
		blaSHV-168												1 (0.5%)														1 (0.5%)
		blaSHV-187											1 (0.5%)							1 (0.5%)								2 (1.0%)
		blaSHV-205												2 (1.0%)														2 (1.0%)
		blaSHV-26																		1 (0.5%)								1 (0.5%)
		blaSHV-27												6 (2.9%)	1 (0.5%)	1 (0.5%)						1 (0.5%)						9 (4.4%)
		blaSHV-28												15 (7.4%)	1 (0.5%)	3 (1.5%)												19 (9.3%)
		blaSHV-32											1 (0.5%)															1 (0.5%)
		blaSHV-33												4 (2.0%)														4 (2.0%)
		blaSHV-36												2 (1.0%)														2 (1.0%)
		blaSHV-38										1 (0.5%)																1 (0.5%)
		blaSHV-42													1 (0.5%)													1 (0.5%)
		blaSHV-61												1 (0.5%)														1 (0.5%)
		blaSHV-71															1 (0.5%)											1 (0.5%)
		blaSHV-75												2 (1.0%)														2 (1.0%)
		blaSHV-77																	1 (0.5%)									1 (0.5%)
	blaTEM	blaTEM													2 (1.0%)	2 (1.0%)												4 (2.0%)
		blaTEM-1												29 (14.2%)	8 (3.9%)	1 (0.5%)						1 (0.5%)	2 (1.0%)					41 (20.1%)
BETA-LACTAM Total			4 (2.0%)	1 (0.5%)	1 (0.5%)	1 (0.5%)	1 (0.5%)	1 (0.5%)	1 (0.5%)	2 (1.0%)	1 (0.5%)	3 (1.5%)	4 (2.0%)	97 (47.5%)	20 (9.8%)	8 (3.9%)	1 (0.5%)	1 (0.5%)	2 (1.0%)	4 (2.0%)	1 (0.5%)	3 (1.5%)	21 (10.3%)	3 (1.5%)	6 (2.9%)	14 (6.9%)	1 (0.5%)	202 (99.0%)
COLISTIN	mcr	mcr-8.1																		1 (0.5%)								1 (0.5%)
	pmrA mutation	pmrA_S42N												1 (0.5%)														1 (0.5%)
	pmrB mutation	pmrB_R256G								1 (0.5%)	1 (0.5%)	1 (0.5%)		10 (4.9%)	3 (1.5%)		1 (0.5%)		1 (0.5%)			1 (0.5%)						19 (9.3%)
		pmrB_T140P																	1 (0.5%)									1 (0.5%)
COLISTIN Total										1 (0.5%)	1 (0.5%)	1 (0.5%)		11 (5.4%)	3 (1.5%)		1 (0.5%)		2 (1.0%)	1 (0.5%)		1 (0.5%)						22 (10.8%)
FOSFOMYCIN	fosA	fosA	4 (2.0%)	1 (0.5%)						2 (1.0%)	1 (0.5%)	3 (1.5%)	4 (2.0%)	95 (46.6%)	19 (9.3%)	8 (3.9%)	1 (0.5%)	1 (0.5%)	2 (1.0%)	4 (2.0%)	1 (0.5%)	3 (1.5%)	21 (10.3%)	3 (1.5%)	6 (2.9%)	14 (6.9%)	1 (0.5%)	194 (95.1%)
		fosA5												3 (1.5%)	2 (1.0%)													5 (2.5%)
FOSFOMYCIN Total			4 (2.0%)	1 (0.5%)						2 (1.0%)	1 (0.5%)	3 (1.5%)	4 (2.0%)	98 (48.0%)	21 (10.3%)	8 (3.9%)	1 (0.5%)	1 (0.5%)	2 (1.0%)	4 (2.0%)	1 (0.5%)	3 (1.5%)	21 (10.3%)	3 (1.5%)	6 (2.9%)	14 (6.9%)	1 (0.5%)	199 (97.5%)
MACROLIDE	ere(A)	ere(A)													2 (1.0%)													2 (1.0%)
	erm(B)	erm(B)												1 (0.5%)														1 (0.5%)
	mph(A)	mph(A)												11 (5.4%)	3 (1.5%)	2 (1.0%)												16 (7.8%)
MACROLIDE Total														11 (5.4%)	4 (2.0%)	2 (1.0%)												17 (8.3%)
PHENICOL	catAB	catA1												1 (0.5%)														1 (0.5%)
		catA2					1 (0.5%)							8 (3.9%)	7 (3.4%)													16 (7.8%)
		catB3					1 (0.5%)							19 (9.3%)	3 (1.5%)	3 (1.5%)						1 (0.5%)	1 (0.5%)					28 (13.7%)
	cmlA	cmlA4													1 (0.5%)													1 (0.5%)
	floR	floR										1 (0.5%)	1 (0.5%)	2 (1.0%)					1 (0.5%)			1 (0.5%)						6 (2.9%)
PHENICOL Total							1 (0.5%)					1 (0.5%)	1 (0.5%)	25 (12.3%)	9 (4.4%)	3 (1.5%)			1 (0.5%)			1 (0.5%)	1 (0.5%)					43 (21.1%)
PHENICOL/QUINOLONE	oqxAB	oqxA	4 (2.0%)	1 (0.5%)	1 (0.5%)	1 (0.5%)		1 (0.5%)	1 (0.5%)	1 (0.5%)		3 (1.5%)	4 (2.0%)	83 (40.7%)	15 (7.4%)	8 (3.9%)	1 (0.5%)	1 (0.5%)	2 (1.0%)	3 (1.5%)		2 (1.0%)	21 (10.3%)	3 (1.5%)	6 (2.9%)	14 (6.9%)	1 (0.5%)	177 (86.8%)
		oqxA10												4 (2.0%)	5 (2.5%)						1 (0.5%)							10 (4.9%)
		oqxA11								1 (0.5%)	1 (0.5%)			5 (2.5%)								1 (0.5%)						8 (3.9%)
		oqxA3												5 (2.5%)														5 (2.5%)
		oqxA6																		1 (0.5%)								1 (0.5%)
PHENICOL/QUINOLONE Total			4 (2.0%)	1 (0.5%)	1 (0.5%)	1 (0.5%)		1 (0.5%)	1 (0.5%)	2 (1.0%)	1 (0.5%)	3 (1.5%)	4 (2.0%)	97 (47.5%)	20 (9.8%)	8 (3.9%)	1 (0.5%)	1 (0.5%)	2 (1.0%)	4 (2.0%)	1 (0.5%)	3 (1.5%)	21 (10.3%)	3 (1.5%)	6 (2.9%)	14 (6.9%)	1 (0.5%)	201 (98.5%)
QUINOLONE	gyrA mutation	gyrA_D87A												1 (0.5%)	1 (0.5%)													2 (1.0%)
		gyrA_D87N												7 (3.4%)														7 (3.4%)
		gyrA_S83F												8 (3.9%)	1 (0.5%)													9 (4.4%)
		gyrA_S83I												16 (7.8%)	2 (1.0%)	3 (1.5%)												21 (10.3%)
		gyrA_S83L												1 (0.5%)														1 (0.5%)
		gyrA_S83T	4 (2.0%)	1 (0.5%)																								5 (2.5%)
	qnr	qnrB1					1 (0.5%)							17 (8.3%)	3 (1.5%)	3 (1.5%)				1 (0.5%)		1 (0.5%)						26 (12.7%)
		qnrB19												1 (0.5%)														1 (0.5%)
		qnrB4												3 (1.5%)	1 (0.5%)								1 (0.5%)					5 (2.5%)
		qnrB6												3 (1.5%)	1 (0.5%)													4 (2.0%)
		qnrB77													2 (1.0%)													2 (1.0%)
		qnrS1												4 (2.0%)	3 (1.5%)				1 (0.5%)									8 (3.9%)
QUINOLONE Total			4 (2.0%)	1 (0.5%)			1 (0.5%)							30 (14.7%)	9 (4.4%)	3 (1.5%)			1 (0.5%)	1 (0.5%)		1 (0.5%)	1 (0.5%)					52 (25.5%)
RIFAMYCIN	arr	arr													2 (1.0%)													2 (1.0%)
		arr-3												10 (4.9%)	2 (1.0%)								1 (0.5%)					13 (6.4%)
RIFAMYCIN Total														10 (4.9%)	4 (2.0%)								1 (0.5%)					15 (7.4%)
SULFONAMIDE	sul	sul1											1 (0.5%)	13 (6.4%)	5 (2.5%)	2 (1.0%)			1 (0.5%)			2 (1.0%)	2 (1.0%)	1 (0.5%)				27 (13.2%)
		sul2					1 (0.5%)						1 (0.5%)	26 (12.7%)	14 (6.9%)	3 (1.5%)			1 (0.5%)			1 (0.5%)	1 (0.5%)	1 (0.5%)				49 (24.0%)
SULFONAMIDE Total							1 (0.5%)						1 (0.5%)	30 (14.7%)	14 (6.9%)	5 (2.5%)			1 (0.5%)			2 (1.0%)	3 (1.5%)	1 (0.5%)				58 (28.4%)
TETRACYCLINE	tetA	tet(A)								1 (0.5%)		1 (0.5%)	1 (0.5%)	25 (12.3%)	5 (2.5%)	3 (1.5%)			1 (0.5%)	1 (0.5%)		2 (1.0%)	1 (0.5%)	1 (0.5%)				42 (20.6%)
	tetB	tet(B)																				1 (0.5%)						1 (0.5%)
	tetC	tet(C)											1 (0.5%)															1 (0.5%)
	tetD	tet(D)										1 (0.5%)		3 (1.5%)	4 (2.0%)	2 (1.0%)						1 (0.5%)	1 (0.5%)					12 (5.9%)
TETRACYCLINE Total										1 (0.5%)		2 (1.0%)	2 (1.0%)	28 (13.7%)	9 (4.4%)	5 (2.5%)			1 (0.5%)	1 (0.5%)		3 (1.5%)	2 (1.0%)	1 (0.5%)				55 (27.0%)
TRIMETHOPRIM	dfrA	dfrA1													1 (0.5%)													1 (0.5%)
		dfrA12												2 (1.0%)	1 (0.5%)	2 (1.0%)			1 (0.5%)									6 (2.9%)
		dfrA14					1 (0.5%)							23 (11.3%)	9 (4.4%)	3 (1.5%)				1 (0.5%)		1 (0.5%)		1 (0.5%)				39 (19.1%)
		dfrA15													2 (1.0%)									1 (0.5%)				3 (1.5%)
		dfrA19												1 (0.5%)	1 (0.5%)													2 (1.0%)
		dfrA23											1 (0.5%)															1 (0.5%)
		dfrA26																					1 (0.5%)					1 (0.5%)
		dfrA27												7 (3.4%)	1 (0.5%)													8 (3.9%)
TRIMETHOPRIM Total							1 (0.5%)						1 (0.5%)	31 (15.2%)	14 (6.9%)	5 (2.5%)			1 (0.5%)	1 (0.5%)		1 (0.5%)	1 (0.5%)	1 (0.5%)				57 (27.9%)
Grand Total			4 (2.0%)	1 (0.5%)	1 (0.5%)	1 (0.5%)	1 (0.5%)	1 (0.5%)	1 (0.5%)	2 (1.0%)	1 (0.5%)	3 (1.5%)	4 (2.0%)	98 (48.0%)	21 (10.3%)	8 (3.9%)	1 (0.5%)	1 (0.5%)	2 (1.0%)	4 (2.0%)	1 (0.5%)	3 (1.5%)	21 (10.3%)	3 (1.5%)	6 (2.9%)	14 (6.9%)	1 (0.5%)	204 (100.0%)
																												144
