# Supplementary material for: Genomic snapshot of Klebsiella spp. isolates from clinically ill animals reveal diverse lineages with limited relatedness to human isolates
Source: BMC Vet Res. 2025 Jul 11;21:458. doi: 10.1186/s12917-025-04686-z (PMC12247286; doi:10.1186/s12917-025-04686-z)
Supplement: Supplementary file 3 — Supplementary Material 3: Supplemental File 3: MLST Sequence Types. [file 12917_2025_4686_MOESM3_ESM.xlsx]

## Sheet: SupFile5
																Supplenetal File 5: MDR Resistance Class Patterns
																Isolate ID	AMINOGLYCOSIDE	AMINOGLYCOSIDE/QUINOLONE	BETA-LACTAM	COLISTIN	FOSFOMYCIN	MACROLIDE	PHENICOL	PHENICOL/QUINOLONE	QUINOLONE	RIFAMYCIN	SULFONAMIDE	TETRACYCLINE	TRIMETHOPRIM	Grand Total
																OTH-19-VL-LA-KS-0008			1		1			1						3
																OTH-19-VL-LA-KS-0012			1		1			1						3
																OTH-19-VL-LA-KS-0019			1		1			1						3
																OTH-19-VL-LA-ND-0005			1		1			1						3
																OTH-19-VL-LA-ND-0014			1	1	1			1						4
																OTH-19-VL-LA-PA-Ryan-0002	1		1		1			1			1			5
																OTH-19-VL-LA-PA-Ryan-0003			1		1			1						3
																OTH-19-VL-LA-PA-Ryan-0006	1	1	1		1	1	1	1	1	1	1	1	1	12
																OTH-19-VL-LA-PA-Ryan-0015	1		1		1			1	1		1	1	1	8
																OTH-19-VL-LA-PA-Ryan-0016			1		1			1						3
																OTH-19-VL-LA-PA-Ryan-0017			1		1			1						3
																OTH-19-VL-LA-PA-Ryan-0018			1		1			1						3
																OTH-19-VL-LA-TX-0001			1		1			1						3
																OTH-19-VL-LA-TX-0004	1	1	1		1		1	1	1		1	1	1	10
																OTH-19-VL-LA-TX-0007			1		1			1						3
																OTH-19-VL-LA-TX-0010			1		1			1						3
																OTH-19-VL-LA-TX-0013	1	1	1		1		1	1	1		1	1	1	10
																OTH-19-VL-LA-TX-0016	1	1	1		1		1	1	1		1	1	1	10
																OTH-19-VL-NY-FL-0001			1		1			1						3
																OTH-19-VL-NY-FL-0015			1	1	1		1	1				1		6
																OTH-19-VL-NY-FL-0020			1	1	1			1						4
																OTH-19-VL-NY-FL-0023			1		1			1						3
																OTH-19-VL-NY-GA-0006			1		1			1						3
																OTH-19-VL-NY-GA-0008			1		1			1						3
																OTH-19-VL-NY-GA-0013			1		1			1						3
																OTH-19-VL-NY-GA-0014			1		1			1						3
																OTH-19-VL-NY-GA-0020			1		1			1						3
																OTH-19-VL-NY-MS-0003			1		1			1						3
																OTH-19-VL-NY-MS-0009	1	1	1		1		1	1	1			1	1	9
																OTH-19-VL-NY-NJ-0028	1	1	1	1	1	1	1	1	1	1	1	1	1	13
																OTH-19-VL-NY-NJ-0031			1		1			1						3
																OTH-19-VL-OH-GA-0004	1	1	1		1	1	1	1	1	1	1		1	11
																OTH-19-VL-OH-GA-0008			1		1			1	1					4
																OTH-19-VL-OH-GA-0013			1		1			1						3
																OTH-19-VL-OH-GA-0014			1		1			1						3
																OTH-19-VL-OH-GA-0017			1		1			1						3
																OTH-19-VL-OH-GA-0027			1		1			1						3
																OTH-19-VL-OH-GA-0029			1		1			1						3
																OTH-19-VL-OH-IN-0081			1	1	1			1				1		5
																OTH-19-VL-OH-IN-0082			1		1			1	1					4
																OTH-19-VL-OH-OSU-0021			1		1			1						3
																OTH-19-VL-OH-PA-Ag-0001			1		1			1						3
																OTH-19-VL-OH-PA-Ag-0003			1		1			1						3
																OTH-19-VL-OH-PA-Ag-0006			1		1			1						3
																OTH-19-VL-OH-PA-Ag-0010			1		1			1						3
																OTH-19-VL-OH-PA-Ag-0012			1		1			1				1		4
																OTH-19-VL-OH-WA-0020	1		1		1		1	1			1	1	1	8
																OTH-19-VL-OH-WA-0030	1	1	1		1		1	1	1		1	1	1	10
																OTH-19-VL-OH-WA-0058			1		1			1						3
																OTH-19-VL-SD-MI-0022			1		1			1						3
																OTH-19-VL-SD-MN-0001	1		1	1	1		1	1				1		7
																OTH-19-VL-SD-NC-0003			1		1			1						3
																OTH-19-VL-SD-NC-0008			1		1			1						3
																OTH-19-VL-SD-NC-0022	1	1	1		1	1	1	1	1	1	1	1	1	12
																OTH-19-VL-SD-NC-0023			1		1			1	1					4
																OTH-19-VL-SD-NC-0028			1		1			1						3
																OTH-19-VL-SD-NC-0029			1		1			1						3
																OTH-19-VL-SD-NC-0032			1		1			1	1					4
																OTH-19-VL-SD-NC-0036			1					1						2
																OTH-19-VL-SD-NC-0041	1	1	1		1		1	1	1		1	1	1	10
																OTH-19-VL-SD-NC-0044			1		1			1						3
																OTH-19-VL-SD-NC-0046	1	1	1		1		1	1	1		1	1	1	10
																OTH-19-VL-SD-NC-0047	1	1	1		1		1	1	1		1	1	1	10
																OTH-19-VL-SD-NC-0050			1		1			1						3
																OTH-19-VL-SD-NC-0051			1		1			1						3
																OTH-19-VL-SD-NC-0056			1		1			1	1					4
																OTH-19-VL-SD-OK-0010	1	1	1		1	1	1	1	1		1	1	1	11
																OTH-19-VL-SD-OK-0018			1		1			1						3
																OTH-19-VL-SD-OK-0041			1	1	1			1						4
																OTH-19-VL-SD-OK-0048			1		1			1						3
																OTH-19-VL-SD-OK-0049			1		1			1						3
																OTH-19-VL-SD-OK-0053			1	1	1			1						4
																OTH-19-VL-WA-IL-0003	1	1	1		1		1	1	1		1	1	1	10
																OTH-19-VL-WA-IL-0014			1					1						2
																OTH-19-VL-WA-IL-0027			1		1			1						3
																OTH-19-VL-WA-IL-0031			1	1	1			1						4
																OTH-19-VL-WA-IL-0045	1		1		1	1		1			1	1	1	8
																OTH-19-VL-WA-IL-0047			1		1			1						3
																OTH-19-VL-WA-IL-0049			1	1	1			1						4
																OTH-19-VL-WA-IL-0052	1	1	1		1	1	1	1	1	1	1	1	1	12
																OTH-19-VL-WA-KY-0003			1					1						2
																OTH-19-VL-WA-KY-0015	1		1	1	1	1	1	1		1	1	1	1	11
																OTH-19-VL-WA-KY-0028	1		1		1			1			1		1	6
																OTH-19-VL-WA-KY-0036			1		1			1						3
																OTH-19-VL-WA-KY-0038			1		1			1				1		4
																OTH-19-VL-WA-KY-0041			1		1		1	1	1		1	1	1	8
																OTH-19-VL-WA-KY-0043			1		1			1	1			1	1	6
																OTH-19-VL-WA-KY-0044	1		1		1		1	1	1				1	7
																OTH-19-VL-WA-KY-0051			1		1			1						3
																OTH-19-VL-WA-KY-0057	1	1	1		1			1	1	1	1	1	1	10
																OTH-19-VL-WA-MO-0003			1		1			1						3
																OTH-19-VL-WA-MO-0006			1		1			1						3
																OTH-19-VL-WA-MO-0025			1		1			1						3
																OTH-19-VL-WA-MO-0027			1		1			1						3
																OTH-19-VL-WA-MO-0031	1	1	1		1		1	1	1		1	1	1	10
																OTH-19-VL-WA-MO-0035			1	1	1			1						4
																OTH-19-VL-WA-NY-0007	1		1	1	1			1			1	1		7
																OTH-19-VL-WA-NY-0020			1		1			1						3
																OTH-19-VL-WA-NY-0049			1		1			1						3
																OTH-19-VL-WA-NY-0056	1		1		1			1			1		1	6
																OTH-19-VL-WA-NY-0058	1	1	1		1		1	1	1		1	1	1	10
																OTH-20-VL-LA-KS-0026	1		1		1	1		1			1		1	7
																OTH-20-VL-LA-KY-0001			1		1			1						3
																OTH-20-VL-LA-KY-0010			1		1			1						3
																OTH-20-VL-LA-KY-0023			1		1			1						3
																OTH-20-VL-LA-KY-0025			1	1	1			1						4
																OTH-20-VL-LA-KY-0045					1			1						2
																OTH-20-VL-LA-ND-0005			1	1	1			1						4
																OTH-20-VL-LA-ND-0010			1	1	1			1						4
																OTH-20-VL-LA-ND-0019			1		1			1						3
																OTH-20-VL-LA-PA-RYAN-0001			1		1			1						3
																OTH-20-VL-LA-PA-RYAN-0003			1		1			1						3
																OTH-20-VL-LA-PA-RYAN-0009			1		1			1						3
																OTH-20-VL-LA-PA-RYAN-0023			1		1			1						3
																OTH-20-VL-LA-PA-RYAN-0033			1		1			1						3
																OTH-20-VL-LA-PA-RYAN-0044			1		1			1						3
																OTH-20-VL-LA-TX-0002	1	1	1		1		1	1	1		1	1	1	10
																OTH-20-VL-LA-TX-0003			1		1			1	1					4
																OTH-20-VL-LA-TX-0007	1		1		1			1	1		1		1	7
																OTH-20-VL-NY-FL-0005			1		1			1						3
																OTH-20-VL-NY-FL-0031			1		1			1						3
																OTH-20-VL-NY-FL-0037	1		1		1			1			1	1	1	7
																OTH-20-VL-NY-FL-0049			1		1			1						3
																OTH-20-VL-NY-GA-0007			1	1	1			1						4
																OTH-20-VL-NY-GA-0008			1		1			1						3
																OTH-20-VL-NY-MS-0031			1		1			1						3
																OTH-20-VL-NY-MS-0039			1		1			1						3
																OTH-20-VL-NY-NCR-0009			1		1			1						3
																OTH-20-VL-NY-NCR-0024	1			1	1	1	1		1	1	1	1	1	10
																OTH-20-VL-NY-NCR-0031			1		1			1						3
																OTH-20-VL-NY-NCR-0032			1		1			1						3
																OTH-20-VL-OH-GA-0004			1		1			1						3
																OTH-20-VL-OH-GA-0009			1		1			1						3
																OTH-20-VL-OH-GA-0012			1		1			1						3
																OTH-20-VL-OH-GA-0026			1		1			1						3
																OTH-20-VL-OH-GA-0028			1		1			1						3
																OTH-20-VL-OH-GA-0029	1	1	1		1	1	1	1	1	1	1	1	1	12
																OTH-20-VL-OH-GA-0031			1		1			1						3
																OTH-20-VL-OH-GA-0035			1		1			1						3
																OTH-20-VL-OH-GA-0038			1		1			1						3
																OTH-20-VL-OH-IN-0013			1		1			1						3
																OTH-20-VL-OH-IN-0017			1		1			1						3
																OTH-20-VL-OH-IN-0038	1		1	1	1		1	1	1		1	1	1	10
																OTH-20-VL-OH-IN-0041			1		1			1						3
																OTH-20-VL-OH-IN-0046	1		1		1		1	1			1		1	7
																OTH-20-VL-OH-OSU-0006	1	1	1		1		1	1	1		1	1	1	10
																OTH-20-VL-OH-OSU-0026			1		1			1						3
																OTH-20-VL-OH-OSU-0033	1	1	1		1		1	1	1		1	1	1	10
																OTH-20-VL-OH-OSU-0035			1		1			1						3
																OTH-20-VL-OH-OSU-0041			1		1			1						3
																OTH-20-VL-OH-PA-Ag-0001			1		1			1						3
																OTH-20-VL-OH-PA-Ag-0004			1					1						2
																OTH-20-VL-OH-WA-0028	1	1	1		1			1	1		1		1	8
																OTH-20-VL-SD-IA-0002			1		1			1						3
																OTH-20-VL-SD-IA-0005			1		1			1			1	1	1	6
																OTH-20-VL-SD-IA-0018			1		1			1						3
																OTH-20-VL-SD-IA-0029			1		1			1						3
																OTH-20-VL-SD-MI-0033	1	1	1		1		1	1	1		1	1	1	10
																OTH-20-VL-SD-MI-0044			1		1			1						3
																OTH-20-VL-SD-MN-0009			1		1			1						3
																OTH-20-VL-SD-MN-0010	1	1	1				1		1		1		1	7
																OTH-20-VL-SD-MN-0011			1		1			1						3
																OTH-20-VL-SD-MN-0012			1		1			1						3
																OTH-20-VL-SD-MN-0013	1	1	1		1		1	1	1		1	1	1	10
																OTH-20-VL-SD-NC-0001			1		1			1						3
																OTH-20-VL-SD-NC-0002			1		1			1						3
																OTH-20-VL-SD-NC-0014			1		1			1						3
																OTH-20-VL-SD-NC-0020			1		1			1						3
																OTH-20-VL-SD-NC-0023	1	1	1		1		1	1	1		1	1	1	10
																OTH-20-VL-SD-NC-0024			1		1			1						3
																OTH-20-VL-SD-NC-0032			1		1			1						3
																OTH-20-VL-SD-NC-0034			1		1			1						3
																OTH-20-VL-SD-NC-0036	1	1	1		1		1	1	1		1	1	1	10
																OTH-20-VL-SD-NC-0039			1		1			1						3
																OTH-20-VL-SD-NC-0041			1		1			1						3
																OTH-20-VL-SD-NC-0042			1		1			1						3
																OTH-20-VL-SD-NC-0044			1		1			1						3
																OTH-20-VL-SD-NC-0046			1		1			1						3
																OTH-20-VL-SD-NC-0049			1		1			1						3
																OTH-20-VL-SD-OK-0004			1		1			1						3
																OTH-20-VL-SD-OK-0025		1	1		1		1	1	1	1	1	1		9
																OTH-20-VL-SD-OK-0045	1	1	1		1		1	1	1		1	1	1	10
																OTH-20-VL-SD-OK-0046	1	1	1		1		1	1	1		1	1	1	10
																OTH-20-VL-SD-OK-0047			1		1									2
																OTH-20-VL-SD-OK-0048	1		1		1			1			1		1	6
																OTH-20-VL-WA-IL-0003			1		1			1						3
																OTH-20-VL-WA-IL-0042			1		1			1						3
																OTH-20-VL-WA-KY-0006	1		1		1			1			1	1		6
																OTH-20-VL-WA-KY-0015	1	1	1		1			1	1	1	1	1	1	10
																OTH-20-VL-WA-KY-0020	1	1	1		1		1	1	1		1	1	1	10
																OTH-20-VL-WA-KY-0030	1		1		1			1			1		1	6
																OTH-20-VL-WA-KY-0034			1		1			1						3
																OTH-20-VL-WA-MO-0023	1		1		1			1						4
																OTH-20-VL-WA-MO-0025			1		1			1						3
																OTH-20-VL-WA-MO-0027	1	1	1		1	1		1	1	1	1	1	1	11
																OTH-20-VL-WA-NY-0009	1		1		1		1	1	1		1	1	1	9
																OTH-20-VL-WA-NY-0024	1		1		1	1		1	1		1		1	8
																OTH-20-VL-WA-NY-0026	1	1	1	1	1	1	1	1	1	1	1	1	1	13
																OTH-20-VL-WA-NY-0031	1	1	1	1	1	1	1	1	1	1	1	1	1	13
																OTH-20-VL-WA-NY-0032	1	1	1	1	1	1	1	1	1	1	1	1	1	13
																OTH-20-VL-WA-NY-0035	1		1		1	1		1			1	1	1	8
																OTH-20-VL-WA-VA-0003			1		1			1				1		4
																OTH-20-VL-WA-VA-0022			1		1			1				1		4
																OTH-20-VL-WA-VA-0027			1		1			1						3
																Grand Total	1	1	1	1	1	1	1	1	1	1	1	1	1	13
