# Supplementary material for: Genomic snapshot of Klebsiella spp. isolates from clinically ill animals reveal diverse lineages with limited relatedness to human isolates
Source: BMC Vet Res. 2025 Jul 11;21:458. doi: 10.1186/s12917-025-04686-z (PMC12247286; doi:10.1186/s12917-025-04686-z)
Supplement: Supplementary file 4 — Supplementary Material 4: Supplemental File 4:AMR Profiles. [file 12917_2025_4686_MOESM4_ESM.xlsx]

## Sheet: SuppFile3
Supplemental File 3: MLST Sequence Types by Animal Host and Klebsiella spp.
MLST ST	Host	K. aerogenes	K. grimontii	K. oxytoca	K. pneumoniae	K. quasipneumoniae	K. variicola	Grand Total
( - )
	Avian				1 (0.5%)			1 (0.5%)
	Bovine		1 (0.5%)		1 (0.5%)			2 (1.0%)
	Canine	2 (1.0%)			13 (6.4%)	12 (5.9%)	6 (2.9%)	33 (16.2%)
	Equine			1 (0.5%)	1 (0.5%)	2 (1.0%)		4 (2.0%)
	Feline	1 (0.5%)				6 (2.9%)		7 (3.4%)
	Other Mammal				1 (0.5%)			1 (0.5%)
( - ) Total		3 (1.5%)	1 (0.5%)	1 (0.5%)	17 (8.3%)	20 (9.8%)	6 (2.9%)	48 (23.5%)
1074
	Equine				1 (0.5%)			1 (0.5%)
1074 Total					1 (0.5%)			1 (0.5%)
109
	Equine				1 (0.5%)			1 (0.5%)
109 Total					1 (0.5%)			1 (0.5%)
11
	Canine				3 (1.5%)			3 (1.5%)
	Equine				1 (0.5%)			1 (0.5%)
11 Total					4 (2.0%)			4 (2.0%)
1106
	Canine				1 (0.5%)			1 (0.5%)
1106 Total					1 (0.5%)			1 (0.5%)
111
	Porcine				1 (0.5%)			1 (0.5%)
111 Total					1 (0.5%)			1 (0.5%)
116
	Canine	1 (0.5%)						1 (0.5%)
116 Total		1 (0.5%)						1 (0.5%)
1189
	Canine				1 (0.5%)			1 (0.5%)
1189 Total					1 (0.5%)			1 (0.5%)
1308
	Canine					1 (0.5%)		1 (0.5%)
1308 Total						1 (0.5%)		1 (0.5%)
133
	Canine				2 (1.0%)			2 (1.0%)
133 Total					2 (1.0%)			2 (1.0%)
14
	Canine				1 (0.5%)			1 (0.5%)
	Feline				2 (1.0%)			2 (1.0%)
14 Total					3 (1.5%)			3 (1.5%)
1419
	Feline				1 (0.5%)			1 (0.5%)
1419 Total					1 (0.5%)			1 (0.5%)
1427
	Canine				1 (0.5%)			1 (0.5%)
1427 Total					1 (0.5%)			1 (0.5%)
145
	Equine				1 (0.5%)			1 (0.5%)
145 Total					1 (0.5%)			1 (0.5%)
1462
	Canine						1 (0.5%)	1 (0.5%)
1462 Total							1 (0.5%)	1 (0.5%)
147
	Avian				1 (0.5%)			1 (0.5%)
147 Total					1 (0.5%)			1 (0.5%)
15
	Canine				2 (1.0%)			2 (1.0%)
	Equine				1 (0.5%)			1 (0.5%)
15 Total					3 (1.5%)			3 (1.5%)
1537
	Canine				2 (1.0%)			2 (1.0%)
	Equine				1 (0.5%)			1 (0.5%)
1537 Total					3 (1.5%)			3 (1.5%)
16
	Canine				7 (3.4%)			7 (3.4%)
16 Total					7 (3.4%)			7 (3.4%)
1607
	Canine				1 (0.5%)			1 (0.5%)
1607 Total					1 (0.5%)			1 (0.5%)
163
	Canine				2 (1.0%)			2 (1.0%)
163 Total					2 (1.0%)			2 (1.0%)
17
	Canine				1 (0.5%)			1 (0.5%)
17 Total					1 (0.5%)			1 (0.5%)
175
	Canine				1 (0.5%)			1 (0.5%)
175 Total					1 (0.5%)			1 (0.5%)
1887
	Canine					1 (0.5%)		1 (0.5%)
1887 Total						1 (0.5%)		1 (0.5%)
1912
	Canine					2 (1.0%)		2 (1.0%)
1912 Total						2 (1.0%)		2 (1.0%)
193
	Canine				1 (0.5%)			1 (0.5%)
193 Total					1 (0.5%)			1 (0.5%)
194
	Canine				1 (0.5%)			1 (0.5%)
194 Total					1 (0.5%)			1 (0.5%)
197
	Canine						1 (0.5%)	1 (0.5%)
197 Total							1 (0.5%)	1 (0.5%)
198
	Feline				1 (0.5%)			1 (0.5%)
	Other Mammal				1 (0.5%)			1 (0.5%)
198 Total					2 (1.0%)			2 (1.0%)
199
	Canine			1 (0.5%)				1 (0.5%)
	Feline			1 (0.5%)				1 (0.5%)
	Other Mammal			1 (0.5%)				1 (0.5%)
199 Total				3 (1.5%)				3 (1.5%)
20
	Other Mammal				1 (0.5%)			1 (0.5%)
20 Total					1 (0.5%)			1 (0.5%)
200
	Canine				4 (2.0%)			4 (2.0%)
200 Total					4 (2.0%)			4 (2.0%)
202
	Canine				1 (0.5%)			1 (0.5%)
202 Total					1 (0.5%)			1 (0.5%)
2055
	Feline				1 (0.5%)			1 (0.5%)
2055 Total					1 (0.5%)			1 (0.5%)
2159
	Canine				1 (0.5%)			1 (0.5%)
2159 Total					1 (0.5%)			1 (0.5%)
2167
	Equine				1 (0.5%)			1 (0.5%)
2167 Total					1 (0.5%)			1 (0.5%)
22
	Equine				1 (0.5%)			1 (0.5%)
22 Total					1 (0.5%)			1 (0.5%)
2362
	Canine						1 (0.5%)	1 (0.5%)
2362 Total							1 (0.5%)	1 (0.5%)
247
	Canine				1 (0.5%)			1 (0.5%)
247 Total					1 (0.5%)			1 (0.5%)
25
	Avian				1 (0.5%)			1 (0.5%)
	Equine				1 (0.5%)			1 (0.5%)
25 Total					2 (1.0%)			2 (1.0%)
252
	Canine				1 (0.5%)			1 (0.5%)
252 Total					1 (0.5%)			1 (0.5%)
2670
	Feline				1 (0.5%)			1 (0.5%)
2670 Total					1 (0.5%)			1 (0.5%)
2676
	Canine					1 (0.5%)		1 (0.5%)
2676 Total						1 (0.5%)		1 (0.5%)
278
	Canine				1 (0.5%)			1 (0.5%)
278 Total					1 (0.5%)			1 (0.5%)
2855
	Canine					1 (0.5%)		1 (0.5%)
2855 Total						1 (0.5%)		1 (0.5%)
29
	Bovine				1 (0.5%)			1 (0.5%)
29 Total					1 (0.5%)			1 (0.5%)
294
	Canine				1 (0.5%)			1 (0.5%)
294 Total					1 (0.5%)			1 (0.5%)
295
	Canine				1 (0.5%)			1 (0.5%)
295 Total					1 (0.5%)			1 (0.5%)
307
	Canine				13 (6.4%)			13 (6.4%)
	Equine				1 (0.5%)			1 (0.5%)
	Feline				3 (1.5%)			3 (1.5%)
307 Total					17 (8.3%)			17 (8.3%)
3234
	Canine					1 (0.5%)		1 (0.5%)
3234 Total						1 (0.5%)		1 (0.5%)
3398
	Canine						1 (0.5%)	1 (0.5%)
3398 Total							1 (0.5%)	1 (0.5%)
34
	Equine				1 (0.5%)			1 (0.5%)
	Other Mammal				1 (0.5%)			1 (0.5%)
34 Total					2 (1.0%)			2 (1.0%)
35
	Canine				5 (2.5%)			5 (2.5%)
35 Total					5 (2.5%)			5 (2.5%)
3527
	Canine						1 (0.5%)	1 (0.5%)
3527 Total							1 (0.5%)	1 (0.5%)
355
	Canine						1 (0.5%)	1 (0.5%)
355 Total							1 (0.5%)	1 (0.5%)
36
	Canine				2 (1.0%)			2 (1.0%)
	Equine				1 (0.5%)			1 (0.5%)
36 Total					3 (1.5%)			3 (1.5%)
37
	Canine				1 (0.5%)			1 (0.5%)
	Equine				1 (0.5%)			1 (0.5%)
	Other Mammal				1 (0.5%)			1 (0.5%)
37 Total					3 (1.5%)			3 (1.5%)
3869
	Canine					1 (0.5%)		1 (0.5%)
3869 Total						1 (0.5%)		1 (0.5%)
3888
	Canine					1 (0.5%)		1 (0.5%)
3888 Total						1 (0.5%)		1 (0.5%)
391
	Canine				1 (0.5%)			1 (0.5%)
	Equine				1 (0.5%)			1 (0.5%)
391 Total					2 (1.0%)			2 (1.0%)
393
	Canine				1 (0.5%)			1 (0.5%)
393 Total					1 (0.5%)			1 (0.5%)
4007
	Bovine				1 (0.5%)			1 (0.5%)
4007 Total					1 (0.5%)			1 (0.5%)
404
	Canine				1 (0.5%)			1 (0.5%)
404 Total					1 (0.5%)			1 (0.5%)
4239
	Canine				1 (0.5%)			1 (0.5%)
4239 Total					1 (0.5%)			1 (0.5%)
433
	Canine				1 (0.5%)			1 (0.5%)
433 Total					1 (0.5%)			1 (0.5%)
441
	Canine				1 (0.5%)			1 (0.5%)
441 Total					1 (0.5%)			1 (0.5%)
45
	Canine				4 (2.0%)			4 (2.0%)
	Porcine				1 (0.5%)			1 (0.5%)
45 Total					5 (2.5%)			5 (2.5%)
454
	Other Mammal						1 (0.5%)	1 (0.5%)
454 Total							1 (0.5%)	1 (0.5%)
458
	Avian				1 (0.5%)			1 (0.5%)
458 Total					1 (0.5%)			1 (0.5%)
4715
	Canine				1 (0.5%)			1 (0.5%)
4715 Total					1 (0.5%)			1 (0.5%)
474
	Other Mammal				1 (0.5%)			1 (0.5%)
474 Total					1 (0.5%)			1 (0.5%)
485
	Avian				2 (1.0%)			2 (1.0%)
485 Total					2 (1.0%)			2 (1.0%)
49
	Canine				1 (0.5%)			1 (0.5%)
49 Total					1 (0.5%)			1 (0.5%)
551
	Canine				1 (0.5%)			1 (0.5%)
551 Total					1 (0.5%)			1 (0.5%)
556
	Canine				1 (0.5%)			1 (0.5%)
556 Total					1 (0.5%)			1 (0.5%)
571
	Equine					1 (0.5%)		1 (0.5%)
571 Total						1 (0.5%)		1 (0.5%)
587
	Canine				1 (0.5%)			1 (0.5%)
587 Total					1 (0.5%)			1 (0.5%)
60
	Canine				3 (1.5%)			3 (1.5%)
	Equine				4 (2.0%)			4 (2.0%)
	Other Mammal				1 (0.5%)			1 (0.5%)
60 Total					8 (3.9%)			8 (3.9%)
628
	Canine				1 (0.5%)			1 (0.5%)
628 Total					1 (0.5%)			1 (0.5%)
629
	Equine				1 (0.5%)			1 (0.5%)
629 Total					1 (0.5%)			1 (0.5%)
641
	Canine						1 (0.5%)	1 (0.5%)
641 Total							1 (0.5%)	1 (0.5%)
659
	Bovine				1 (0.5%)			1 (0.5%)
659 Total					1 (0.5%)			1 (0.5%)
661
	Canine				3 (1.5%)			3 (1.5%)
	Porcine				1 (0.5%)			1 (0.5%)
661 Total					4 (2.0%)			4 (2.0%)
697
	Canine						1 (0.5%)	1 (0.5%)
697 Total							1 (0.5%)	1 (0.5%)
716
	Equine				1 (0.5%)			1 (0.5%)
716 Total					1 (0.5%)			1 (0.5%)
76
	Canine				2 (1.0%)			2 (1.0%)
	Other Mammal				1 (0.5%)			1 (0.5%)
76 Total					3 (1.5%)			3 (1.5%)
870
	Canine				1 (0.5%)			1 (0.5%)
870 Total					1 (0.5%)			1 (0.5%)
882
	Canine				1 (0.5%)			1 (0.5%)
882 Total					1 (0.5%)			1 (0.5%)
93
	Canine	1 (0.5%)						1 (0.5%)
93 Total		1 (0.5%)						1 (0.5%)
Grand Total		5 (2.5%)	1 (0.5%)	4 (2.0%)	149 (73.0%)	30 (14.7%)	15 (7.4%)	204 (100.0%)
Legend: N = Number of isolates and (%) = overall prevalence.
