# Supplementary material for: Genomic snapshot of Klebsiella spp. isolates from clinically ill animals reveal diverse lineages with limited relatedness to human isolates
Source: BMC Vet Res. 2025 Jul 11;21:458. doi: 10.1186/s12917-025-04686-z (PMC12247286; doi:10.1186/s12917-025-04686-z)
Supplement: Supplementary file 5 — Supplementary Material 5: Supplemental File 5: MDR Resistance Classes. [file 12917_2025_4686_MOESM5_ESM.xlsx]

## Sheet: SuppFile2
Supplemental File 2. NCBI SNP Clusters with associated animal host and collection site groups by Klebsiella spp.
Row Labels	Animal Host / Collection Site / Isolate ID	Min-same*	Min-diff*	MLST_ST	K. pneumoniae	K. quasipneumoniae	Grand Total
PDS000041740.46	Dog
	Muscular System
	OTH-19-VL-LA-TX-0016	50	24	307	1		1
	Skin
	OTH-19-VL-SD-NC-0041	58	29	307	1		1
	Urinary Tract
	OTH-20-VL-SD-OK-0045	0	33	307	1		1
	OTH-20-VL-SD-OK-0046	0	33	307	1		1
PDS000041740.46 Total					4		4
PDS000075480.2	Dog
	Urinary Tract
	OTH-19-VL-WA-IL-0047	N/A	N/A	882	1		1
PDS000075480.2 Total					1		1
PDS000085074.2	Dog
	Urinary Tract
	OTH-20-VL-OH-OSU-0033	9	N/A	551	1		1
PDS000085074.2 Total					1		1
PDS000085075.2	Dog
	Urinary Tract
	OTH-20-VL-OH-OSU-0006	2	N/A	14	1		1
PDS000085075.2 Total					1		1
PDS000105711.1	Dog
	Gall Bladder/Kidney/Liver/Pancreas/Spleen
	OTH-20-VL-WA-NY-0026	18	N/A	11	1		1
	Urinary Tract
	OTH-20-VL-WA-NY-0031	9	N/A	11	1		1
	OTH-20-VL-WA-NY-0032	9	N/A	11	1		1
	Horse
	Resipratory Tract
	OTH-19-VL-NY-NJ-0028	23	N/A	11	1		1
PDS000105711.1 Total					4		4
PDS000105715.1	Dog
	Urinary Tract
	OTH-20-VL-OH-IN-0041	0	N/A	163	1		1
	OTH-20-VL-OH-OSU-0041	0	N/A	163	1		1
PDS000105715.1 Total					2		2
PDS000105716.1	Dog
	Urinary Tract
	OTH-20-VL-LA-ND-0005	0	N/A	45	1		1
	OTH-20-VL-LA-ND-0010	0	N/A	45	1		1
PDS000105716.1 Total					2		2
PDS000105717.1	Chicken
	Gastrointestinal Tract
	OTH-19-VL-SD-OK-0053	12	N/A	485	1		1
	Pigeon
	Gastrointestinal Tract
	OTH-19-VL-SD-OK-0041	12	N/A	485	1		1
PDS000105717.1 Total					2		2
PDS000105718.1	Cat
	Gall Bladder/Kidney/Liver/Pancreas/Spleen
	OTH-19-VL-SD-NC-0047	5	N/A	307	1		1
	Skin
	OTH-20-VL-SD-NC-0023	5	N/A	307	1		1
PDS000105718.1 Total					2		2
PDS000105720.1	Dog
	Resipratory Tract
	OTH-19-VL-LA-PA-Ryan-0006	27	N/A	16	1		1
	Skin
	OTH-19-VL-SD-NC-0022	18	N/A	16	1		1
	OTH-20-VL-WA-MO-0027	30	N/A	16	1		1
	Urinary Tract
	OTH-19-VL-OH-GA-0004	24	N/A	16	1		1
	OTH-19-VL-OH-IN-0082	16	N/A	16	1		1
	OTH-19-VL-WA-IL-0052	16	N/A	16	1		1
PDS000105720.1 Total					6		6
PDS000106018.1	Dog
	Urinary Tract
	OTH-19-VL-SD-NC-0028	0	N/A	-		1	1
	Horse
	Gastrointestinal Tract
	OTH-19-VL-SD-NC-0029	0	N/A	-		1	1
PDS000106018.1 Total						2	2
PDS000106019.2	Cat
	Skin
	OTH-19-VL-LA-TX-0007	2	N/A	-		1	1
	OTH-19-VL-LA-TX-0010	2	N/A	-		1	1
	Dog
	Urinary Tract
	OTH-20-VL-SD-IA-0018	2	N/A	-		1	1
PDS000106019.2 Total						3	3
PDS000108579.1	Dog
	Urinary Tract
	OTH-20-VL-WA-KY-0030	7	N/A	60	1		1
	Horse
	Resipratory Tract
	OTH-19-VL-WA-NY-0056	7	N/A	60	1		1
PDS000108579.1 Total					2		2
PDS000108580.1	Dog
	Gall Bladder/Kidney/Liver/Pancreas/Spleen
	OTH-19-VL-LA-TX-0004	0	N/A	307	1		1
	Urinary Tract
	OTH-20-VL-SD-MI-0033	0	N/A	307	1		1
PDS000108580.1 Total					2		2
PDS000108581.1	Cat
	Gastrointestinal Tract
	OTH-19-VL-WA-IL-0045	0	N/A	14	1		1
	Urinary Tract
	OTH-20-VL-WA-NY-0035	0	N/A	14	1		1
PDS000108581.1 Total					2		2
PDS000108582.1	Dog
	Urinary Tract
	OTH-20-VL-SD-OK-0048	1	N/A	60	1		1
	Horse
	Gall Bladder/Kidney/Liver/Pancreas/Spleen
	OTH-19-VL-WA-KY-0028	1	N/A	60	1		1
PDS000108582.1 Total					2		2
PDS000108585.1	Dog
	Other
	OTH-20-VL-SD-NC-0036	0	N/A	307	1		1
	Horse
	Skin
	OTH-19-VL-WA-MO-0031	0	N/A	307	1		1
PDS000108585.1 Total					2		2
PDS000108586.1	Bear
	Skin
	OTH-19-VL-WA-NY-0049	1	N/A	-	1		1
	Dog
	Urinary Tract
	OTH-20-VL-WA-KY-0034	1	N/A	-	1		1
PDS000108586.1 Total					2		2
PDS000108799.1	Dog
	Resipratory Tract
	OTH-19-VL-LA-KS-0008	0	N/A	-	1		1
	Horse
	Resipratory Tract
	OTH-19-VL-WA-KY-0051	0	N/A	-	1		1
PDS000108799.1 Total					2		2
PDS000124826.4	Dog
	Skin
	OTH-19-VL-SD-NC-0046	42	36	307	1		1
PDS000124826.4 Total					1		1
Grand Total					40	5	45
*Min-same is the minimum SNP distance to the closest isolate of the "same" isolation type from the study isolate (environment / other). Min-diff is the minimum SNP distance to the closest "different" isolate type from the study isolate (clinical). Values of "N/A" mean there are no other isolates in the cluster with the same (or different) isolation type. If both Min-same and Min-diff have "N/A", …
