# Supplementary material for: Genomic snapshot of Klebsiella spp. isolates from clinically ill animals reveal diverse lineages with limited relatedness to human isolates
Source: BMC Vet Res. 2025 Jul 11;21:458. doi: 10.1186/s12917-025-04686-z (PMC12247286; doi:10.1186/s12917-025-04686-z)
Supplement: Supplementary file 7 — Supplementary Material 7: Supplemental File 7: NCBI Accession Numbers. [file 12917_2025_4686_MOESM7_ESM.xlsx]

## Sheet: SuppFile1
Supplemental File 1: Animal host and collection site of Klebsiella spp.
		K. aerogenes		K. grimontii		K. oxytoca		K. pneumoniae		K. quasipneumoniae		K. variicola		Total # of Isolates	Overall Prevalence
Animal host and collection site		N	%	N	%	N	%	N	%	N	%	N	%
Avian
	Chicken
	Gastrointestinal Tract
	Crop							1	0.00490196					1	0.00490196
	Respiratory Tract
	Air Sac							1	0.00490196					1	0.00490196
	Pigeon
	Gastrointestinal Tract
	Crop							1	0.00490196					1	0.00490196
	Turkey
	Gall Bladder/Kidney/Liver/Pancreas/Spleen
	Spleen							1	0.00490196					1	0.00490196
	Respiratory Tract
	Lung							2	0.00980392					2	0.00980392
Avian Total								6	0.0294118					6	0.0294118
Bovine
	Cow
	Gastrointestinal Tract
	Feces							1	0.00490196					1	0.00490196
	Milk
	Milk							1	0.00490196					1	0.00490196
	Respiratory Tract
	Lung							2	0.00980392					2	0.00980392
	Skin
	Abscess			1	0.00490196									1	0.00490196
Bovine Total				1	0.00490196			4	0.0196078					5	0.0245098
Canine
	Dog
	Ear
	Ear					1	0.00490196	2	0.00980392	1	0.00490196	1	0.00490196	5	0.0245098
	Gall Bladder/Kidney/Liver/Pancreas/Spleen
	Bile							1	0.00490196					1	0.00490196
	Gall bladder							1	0.00490196					1	0.00490196
	Pancreas							1	0.00490196					1	0.00490196
	Lymphatic System
	Tonsil							1	0.00490196					1	0.00490196
	Muscular System
	Muscle							1	0.00490196					1	0.00490196
	Other
	Fat							1	0.00490196					1	0.00490196
	Reproductive Tract
	Uterus	1	0.00490196											1	0.00490196
	Respiratory Tract
	Bronchi											1	0.00490196	1	0.00490196
	Lung							5	0.0245098	1	0.00490196			6	0.0294118
	Nasal							2	0.00980392	2	0.00980392			4	0.0196078
	Trachea							2	0.00980392	1	0.00490196	2	0.00980392	5	0.0245098
	Skin
	Abscess									1	0.00490196	1	0.00490196	2	0.00980392
	Foot/Hoof							1	0.00490196					1	0.00490196
	Incision									1	0.00490196			1	0.00490196
	Skin	1	0.00490196					9	0.0441176			1	0.00490196	11	0.0539216
	Surgical Site							1	0.00490196					1	0.00490196
	Wound							5	0.0245098	1	0.00490196			6	0.0294118
	Urinary Tract
	Urine	2	0.00980392					65	0.318627	13	0.0637255	8	0.0392157	88	0.431373
Canine Total		4	0.0196078			1	0.00490196	98	0.480392	21	0.102941	14	0.0686275	138	0.676471
Equine
	Horse
	Gall Bladder/Kidney/Liver/Pancreas/Spleen
	Kidney							1	0.00490196					1	0.00490196
	Liver							2	0.00980392					2	0.00980392
	Gastrointestinal Tract
	Mouth									1	0.00490196			1	0.00490196
	Stomach Content							1	0.00490196					1	0.00490196
	Other
	Surgery swab							1	0.00490196					1	0.00490196
	Surgical Site									1	0.00490196			1	0.00490196
	Umbilicus					1	0.00490196							1	0.00490196
	Reproductive Tract
	Uterus							1	0.00490196					1	0.00490196
	Respiratory Tract
	Lung							5	0.0245098					5	0.0245098
	Nasal							3	0.0147059					3	0.0147059
	Trachea							1	0.00490196					1	0.00490196
	Skin
	Abscess							2	0.00980392					2	0.00980392
	Foot/Hoof							1	0.00490196					1	0.00490196
	Wound							2	0.00980392	1	0.00490196			3	0.0147059
	Urinary Tract
	Urethra							1	0.00490196					1	0.00490196
Equine Total						1	0.00490196	21	0.102941	3	0.0147059			25	0.122549
Feline
	Cat
	Brain
	Brain									1	0.00490196			1	0.00490196
	Gall Bladder/Kidney/Liver/Pancreas/Spleen
	Bile							1	0.00490196					1	0.00490196
	Gastrointestinal Tract
	Feces							1	0.00490196					1	0.00490196
	Respiratory Tract
	Nasal									2	0.00980392			2	0.00980392
	Skin
	Incision							1	0.00490196					1	0.00490196
	Skin	1	0.00490196					1	0.00490196	2	0.00980392			4	0.0196078
	Wound									1	0.00490196			1	0.00490196
	Urinary Tract
	Urine					1	0.00490196	4	0.0196078					5	0.0245098
	Serval
	Gastrointestinal Tract
	Feces							1	0.00490196					1	0.00490196
Feline Total		1	0.00490196			1	0.00490196	9	0.0441176	6	0.0294118			17	0.0833333
Other Mammal
	Bear							1
	Skin
	Wound							1	0.00490196					1	0.00490196
	Deer
	Gall Bladder/Kidney/Liver/Pancreas/Spleen
	Kidney							1	0.00490196					1	0.00490196
	Respiratory Tract
	Lung					1	0.00490196							1	0.00490196
	Skin
	Skin							1	0.00490196					1	0.00490196
	Ferret
	Gastrointestinal Tract
	Feces											1	0.00490196	1	0.00490196
	Goat
	Milk
	Milk							1	0.00490196					1	0.00490196
	Reproductive Tract
	Uterus							1	0.00490196					1	0.00490196
	Respiratory Tract
	Lung							2	0.00980392					2	0.00980392
	Rat
	Skin							1
	Abscess							1	0.00490196					1	0.00490196
Other Mammal Total						1	0.00490196	8	0.0392157			1	0.00490196	10	0.0490196
Porcine
	Pig
	Other
	Peritoneal Fluid							1	0.00490196					1	0.00490196
	Skin
	Abscess							2	0.00980392					2	0.00980392
Porcine Total								3	0.0147059					3	0.0147059
Grand Total		5	0.0245098	1	0.00490196	4	0.0196078	149	0.730392	30	0.147059	15	0.0735294	204	10
Legend: N = Number of Isolates and % = Overall Prevalence
